# Supplementary material for: Using SXRF and LA-ICP-TOFMS to Explore Evidence of Treatment and Physiological Responses to Leprosy in Medieval Denmark
Source: Biology (Basel). 2023 Jan 25;12(2):184. doi: 10.3390/biology12020184 (PMC9952905; doi:10.3390/biology12020184)
Supplement: Supplementary file 1 [file biology-12-00184-s001.zip]

Archive with 11 entries (10 files):
- biology-2121048-Supplementary Material/
- biology-2121048-Supplementary Material/Brozou_et_al_File_S1.pdf
- biology-2121048-Supplementary Material/Brozou_et_al_File_S2.pdf
- biology-2121048-Supplementary Material/Brozou_et_al_File_S3.pdf
- biology-2121048-Supplementary Material/Brozou_et_al_Table S1.xlsx
- biology-2121048-Supplementary Material/Brozou_et_al_Table S2.xlsx
- biology-2121048-Supplementary Material/Brozou_et_al_Table S3.xlsx
- biology-2121048-Supplementary Material/Brozou_et_al_Table S4.xlsx
- biology-2121048-Supplementary Material/Brozou_et_al_Table S5.xlsx
- biology-2121048-Supplementary Material/Brozou_et_al_Table S6.xlsx
- biology-2121048-Supplementary Material/Brozou_et_al_Table S7.xlsx
