# Supplementary material for: Using SXRF and LA-ICP-TOFMS to Explore Evidence of Treatment and Physiological Responses to Leprosy in Medieval Denmark
Source: Biology (Basel). 2023 Jan 25;12(2):184. doi: 10.3390/biology12020184 (PMC9952905; doi:10.3390/biology12020184)
Supplement: Supplementary file 1 [file biology-12-00184-s001.zip › biology-2121048-Supplementary Material/Brozou_et_al_Table S1.xlsx]

## Sheet: Table S1
Table S1. List of individuals and teeth included in the study from the two medieval Danish leprosy sites (Odense and Næstved).
Site	Gr. Nr.	Teeth	Rounding of the edge of nasal aperture right	Rounding of the edge of nasal aperture left	Atrophy of the anterior nasal spine	Recession of the alveolar process of the premaxilla right	Recession of the alveolar process of the premaxilla left	Porosity / perforation of the palate right	Porosity / perforation of the palate left	Bones of hands	Lower legs	Bones of feet
Odense	265	LRC, ULM1	0	0	0	0	0	1	1	volar groove in two proximal phalanges	no indication	no indication at present elements
Odense	533	LLC, LLM1	1	1	1	1	1	1	1	no indication at present elements	tibiae: lamellar bone at areas of all shaft; fibulae: dense lamellar bone at medial distal shaft	no indication at present elements
Odense	896	LLC, LLM1	1	1	1	1	1	−	−	no indication at present elements	not present	no indication at present elements
Odense	914	LRC, ULM1	1	1	1	0	0	0	0	no indication at present elements	not present	not present
Odense	936	LLC, ULM1	1	0	1	1	1	1	1	volar groove in three proximal phalanges	not present	not present
Odense	1149	URC, ULM1	1	1	1	0	0	1	1	volar groove in two proximal phalanges	no indication	no indication at present elements
Næstved	6	ULC, URM1	1	1	0	0	0	1	1	non observable	slight porosity at the shaft of tibiae	no indication at present elements
Næstved	110	URC, LRM1	−	−	−	−	−	1	1	no indication at present elements	fibulae: porosity and lamellar bone at mid shaft and woven bone at distal shaft (laterally); left tibia: woven and lamellar bone at mid shaft and woven at ends of diaphysis	diaphyseal remodelling of one metatarsal, bone destruction at one tarsal fragment (calcaneus?)
Næstved	206	URC, ULM1	0	0	1	0	0	1	1	no indication at present elements	tibiae and fibulae: dense lamellar bone at all shaft; fibulae: bony outgrowths at the shaft	woven and lamellar bone at some metatarsals and phalanges (among others: 1st metatarsals and proximal and distal 1st phalanges)
Næstved	211	URC, LRM1	0	1	2	0	0	1	1	no indication at present elements	tibiae and femora: lamellar bone at all shaft	5th left metatarsal: woven at inferior mid shaft
Næstved	268	LRC, LLM1	0	0	0	0	0	1	1	proximal phalanx: pointed distal end (?) (post mortem damage in the area, but medullary cavity seems reduced)	left tibia: lamellar bone at all sides of shaft (more dense at the proximal inferior and at the mid and distal lateral sides); right tibia: woven bone at all sides of shaft (at the medial side mixed with lamellar bone, at the proximal inferior very dense); right fibula: dense lamellar at the inferior and medial shaft; left fibula: all shaft dense lamellar bone (shaft seems swallen, no cloaca)	right calcaneus: bone remodelling (also postmortem damage); left calcaneus: bone remodelling (mix woven and lamellar bone) at all sides of mid and distal parts; 2nd right metatasal: dense woven at the inferior shaft and thinner layer at the superior shaft
Næstved	305	LLC, LRM1	1	1	2	0	0	1	1	right: bone remodelling on shaft of metacarpals (mainly 5th) and phalanges; left: remodelling on shaft of metacarpals (mainly 4th)	right tibia and fibula: mix of woven and lamellar bone at all shaft; left tibia and fibula: non observable	non observable
The scoring system for changes on facial bones is provided by Boldsen and Freund (2006, Scandinavian Journal of Forensic Sciences, 2:67-72) and Boldsen (2007, Leprosy in Medieval Denmark – A comprehensive analysis) (Scores: -: No information due to poor preservation of the relevant bone area, 0: Unaffected, 1: Slightly affected, 2: Severely affected).
Abbreviations for teeth are designated as follows: ‘L’ or ‘U’ for ‘lower’ or ‘upper’; ‘L’ or ‘R’ for ‘left’ or ‘right’; ‘C’ or ‘M’ for ‘canine’ or ‘molar’; and finally the tooth position in Arabic numerals. For instance, ‘LLM1’ represents ‘lower left first molar’.
