# Supplementary material for: Using SXRF and LA-ICP-TOFMS to Explore Evidence of Treatment and Physiological Responses to Leprosy in Medieval Denmark
Source: Biology (Basel). 2023 Jan 25;12(2):184. doi: 10.3390/biology12020184 (PMC9952905; doi:10.3390/biology12020184)
Supplement: Supplementary file 1 [file biology-12-00184-s001.zip › biology-2121048-Supplementary Material/Brozou_et_al_Table S2.xlsx]

## Sheet: Table S2
Table S2. Age and sex determination and 14C dates of the individuals of interest for SXRF and LA-ICP-TOFMS scanning.
Site	Gr. Nr.	Sex	Age	Calibrated age CE (modelled) (2σ; 95.4%)	SXRF scans	LA-ICP-TOFMS scans
Næstved	6	female	~20	-	x
Næstved	305	male	30-35	-	x
Odense	896	male	35-45	1183 – 1265 [95.4%]	x
Næstved	211	female	40-45	1184 – 1266 [95.4%]	x	x
Odense	533	female	25-35	1191 – 1269 [95.4%]	x	x
Odense	1149	female	20-30	1301 – 1415 [95.4%]	x
Næstved	268	male	30-40	1441 – 1522 [95.4%]	x
Odense	914	female	25-35	1459 – 1566 [95.4%]	x
14C dates from Brozou et al. 2021, American Journal of Physical Anthropology, doi: 10.1002/ajpa.24339
