# Supplementary material for: Using SXRF and LA-ICP-TOFMS to Explore Evidence of Treatment and Physiological Responses to Leprosy in Medieval Denmark
Source: Biology (Basel). 2023 Jan 25;12(2):184. doi: 10.3390/biology12020184 (PMC9952905; doi:10.3390/biology12020184)
Supplement: Supplementary file 1 [file biology-12-00184-s001.zip › biology-2121048-Supplementary Material/Brozou_et_al_Table S3.xlsx]

## Sheet: Table S3
Table S3. Limits of detection (LOD) and of quantitation (LOQ) of the calibrated LA-ICP-TOFMS data.
	LOD [ppm]	LOQ [ppm]
[23Na]+	240	780
[24Mg]+	320	1070
[31P]+	900	2950
[44Ca]+	-	-	no Ca in the reference, so values cannot be calculated.
[55Mn]+	50	180
[56Fe]+	50	170
[63Cu]+	110	360
[66Zn]+	330	1110
[75As]+	380	1250
[81Br]+	180	610
[88Sr]+	30	90
[138Ba]+	-	-	no Ba in the reference, so values cannot be calculated.
[202Hg]+	-	-	no Hg in the reference, so values cannot be calculated.
[208Pb]+	5	16
Values are rounded to the nearest ten. LOQ values are shaded in blue as these are the values used to assess the significance of concentrations observed in the data.
