# Supplementary material for: Using SXRF and LA-ICP-TOFMS to Explore Evidence of Treatment and Physiological Responses to Leprosy in Medieval Denmark
Source: Biology (Basel). 2023 Jan 25;12(2):184. doi: 10.3390/biology12020184 (PMC9952905; doi:10.3390/biology12020184)
Supplement: Supplementary file 1 [file biology-12-00184-s001.zip › biology-2121048-Supplementary Material/Brozou_et_al_Table S4.xlsx]

## Sheet: Table S4
Table S4. LA-ICP-TOFMS concentrations (in ppm) along a transect (in µm; See page 5 of Appendix A) in the cellular cementum of the Næstved 211 C.
Distance [µm]	23Na+	Uncertainty Mean (1s) [23Na]+ [ppm]	24Mg+	Uncertainty Mean (1s) [24Mg]+ [ppm]	31P+	Uncertainty Mean (1s) [31P]+ [ppm]	44Ca+	Uncertainty Mean (1s) [44Ca]+ [ppm]	55Mn+	Uncertainty Mean (1s) [55Mn]+ [ppm]	56Fe+	Uncertainty Mean (1s) [56Fe]+ [ppm]	63Cu+	Uncertainty Mean (1s) [63Cu]+ [ppm]	66Zn+	Uncertainty Mean (1s) [66Zn]+ [ppm]	75As+	Uncertainty Mean (1s) [75As]+ [ppm]	81Br+	Uncertainty Mean (1s) [81Br]+ [ppm]	88Sr+	Uncertainty Mean (1s) [88Sr]+ [ppm]	138Ba+	Uncertainty Mean (1s) [138Ba]+ [ppm]	202Hg+	Uncertainty Mean (1s) [202Hg]+ [ppm]	208Pb+	Uncertainty Mean (1s) [208Pb]+ [ppm]
0	304.596	37.1462	272.412	25.5919	5821.01	921.676	39275.5	6174.35	215.623	14.4145	738.093	40.5717	3.51635	0.381771	57.2362	9.64003	9.08159e-08	5.96347e-08	8.20552	0.984671	49.9722	6.40232	10.4901	0.257188	0	0	1.93923	0.206738
2.12718	743.761	63.8904	499.5	28.48	14450.5	1659.59	97967.7	10857.8	404.046	18.1488	1108.57	149.846	6.67511	0.869708	133.583	15.1834	0	0	7.86819	1.20403	123.547	11.298	19.1104	0.72181	0	0	4.61483	0.321348
4.25436	1497.07	208.572	758.873	20.6427	25123.8	1709.99	172458	10699.6	544.664	28.1579	1371.87	187.213	10.343	1.62064	229.568	14.8976	0	0	6.998	0.665372	213.111	11.8213	28.0523	1.39533	0	0	8.02517	0.371028
6.38154	2111.44	452.314	853.317	22.6448	32536	1422.91	226247	8291.13	580.91	46.4447	1144.35	127.934	12.1783	1.71332	291.455	15.6833	0	0	7.07368	0.468282	267.847	10.5723	30.1441	1.32995	0	0	10.1028	0.399844
8.50872	1752.76	269.657	781.145	14.3637	34149.4	1153.39	241417	5529.93	602.133	52.8296	709.955	54.2921	11.6818	1.04619	291.662	16.0799	0	0	8.65939	0.883438	273.411	7.10048	26.039	0.870761	0	0	10.0686	0.241318
10.6359	1189.48	75.6289	700.6	16.7192	32163.7	1064.12	235046	4772.38	654.094	33.3271	438.077	18.7759	10.2805	0.883791	263.218	16.5853	1.79942e-05	1.69651e-05	9.92056	1.37198	256.003	4.86331	22.2117	0.694016	0	0	9.49089	0.196527
12.7631	964.596	40.4145	652.946	22.3032	29140.5	1116.84	222085	6659.97	682.54	12.6976	323.752	7.78287	9.40504	0.965831	239.999	15.8933	0.000100151	9.44232e-05	9.02582	1.28937	233.976	6.24425	20.2661	0.857253	0	0	8.75151	0.118722
14.8903	872.503	33.1669	571.404	24.856	25675.6	1073.85	201376	6899.08	623.787	23.0547	266.39	3.74193	8.11775	0.674768	214.969	11.711	0.000137973	0.000130082	7.64018	1.11125	207.895	7.64756	18.1781	0.850916	0	0	7.42294	0.214544
17.0174	793.949	16.056	471.665	20.4882	22760.5	766.947	181161	4467.66	543.058	18.2504	239.674	2.81535	6.57842	0.304408	186.831	8.24793	6.39972e-05	5.92943e-05	6.90965	1.04174	184.568	5.60383	15.7967	0.557272	0	0	6.33921	0.196405
19.1446	752.599	7.78589	420.812	17.9018	21466.4	428.769	171643	2244.41	507.263	8.97066	239.557	4.23313	6.01983	0.201746	167.197	6.035	6.47692e-05	4.55047e-05	6.54099	0.734324	175.04	2.802	14.2901	0.225326	0	0	5.67145	0.161411
21.2718	748.878	17.1566	412.352	12.345	21332.6	287.48	169035	2454.27	490.581	6.5022	241.115	3.77021	6.10377	0.422624	164.233	5.88078	0.00194663	0.00168365	6.8786	0.540929	173.289	2.01256	13.5231	0.284374	0	0	5.07622	0.146542
23.399	742.615	23.8218	424.625	8.29151	20989.5	416.3	165798	3705.93	461.382	8.70376	224.654	2.91909	6.11309	0.787557	175.421	6.47996	0.00976007	0.00881387	7.36389	0.510575	169.648	3.01872	12.7594	0.401311	0	0	4.52122	0.16359
25.5262	751.559	28.2691	447.52	12.0669	20902.2	469.229	166113	3834.6	449.517	10.5931	210.306	3.39444	5.77901	0.872539	188.528	10.6135	0.0146917	0.0136104	6.96448	0.637738	168.856	2.88613	12.4668	0.380177	0	0	4.1638	0.153372
27.6533	787.252	16.8547	473.465	11.833	22141.4	326.521	172557	2225.9	461.208	9.18183	204.481	3.22244	4.75282	0.659058	192.977	11.6792	0.00721107	0.00663801	7.00782	0.774977	172.509	2.57986	13.028	0.323746	0	0	3.92833	0.106758
29.7805	901.812	30.837	547.73	15.2692	25901.1	605.277	192299	3400.29	500.494	14.5022	202.338	3.32569	4.29797	0.427987	208.19	7.18235	0.00188255	0.00168681	8.20613	0.832944	191.342	5.01255	14.845	0.66132	0	0	3.72834	0.116621
31.9077	1228.29	57.9326	712.162	21.5777	33046.1	844.25	234998	5432.44	561.832	12.8405	202.658	3.05212	5.42215	0.529958	277.799	5.95148	0.00522964	0.00466403	8.6332	0.785295	234.339	5.4499	18.5075	0.687675	0	0	3.86862	0.101522
34.0349	1684.56	70.5668	920.616	23.9874	41133.7	724.855	286217	5571.99	557.36	15.4444	195.817	4.90118	7.0718	0.592889	374.483	8.74342	0.0102174	0.00945828	7.40386	0.317279	285.061	3.73921	22.5109	0.458227	0	0	4.05724	0.0719681
36.1621	2017.94	60.8262	1087.41	24.4424	46801	456.246	321675	4257.44	449.786	27.713	176.726	7.96847	6.6338	0.601248	430.812	3.93789	0.00561828	0.00527098	6.63453	0.478259	321.137	3.56381	25.3609	0.616732	0	0	3.73816	0.111277
38.2892	2180.08	57.3702	1168.15	23.803	49266.7	410.071	335901	3802.19	320.759	31.0028	156.86	9.28596	4.87687	0.679435	432.577	9.10003	0.000698528	0.000647906	7.21341	0.722125	341.017	5.10099	26.6614	0.641156	0	0	3.30054	0.184346
40.4164	2268.51	75.9065	1174.56	28.5147	49369.8	716.818	337059	4827.17	254.566	40.6418	149.047	12.7651	4.23521	0.999746	419.043	9.42491	3.39535e-05	3.15197e-05	7.04725	0.704317	351.929	6.7258	27.1215	0.629615	0	0	2.9994	0.199636
42.5436	2315.32	98.7985	1151.58	31.4642	48360.1	1198.19	333383	6775.47	242.169	51.035	157.384	18.9138	5.24306	1.19629	402.16	5.42033	3.59267e-06	3.01708e-06	6.99765	0.918441	355.102	8.00679	27.429	0.702648	0	0	2.828	0.200444
44.6708	2321.74	120.725	1113.4	37.1685	46932.3	1723.99	325958	10099	246.371	58.0536	176.777	23.91	6.35528	0.910188	376.927	8.36973	0.000278538	0.000231994	9.77019	1.63472	350.095	10.3191	27.5271	0.749425	0	0	2.76662	0.196129
46.798	2266.62	137.568	1053.56	51.9585	45167.8	2194.26	315055	13691.6	239.848	58.3441	189.481	24.9136	6.60171	0.624538	366.135	11.2069	0.00451091	0.00378249	11.0053	2.01499	338.824	12.8885	26.9978	0.892254	0	0	2.67773	0.137682
48.9251	2192.92	155.747	1006.62	71.8474	43612.1	2549.25	304401	16913.8	226.132	51.9098	191.036	23.3281	6.34139	0.207348	372.002	16.3393	0.029506	0.0205322	8.38674	1.8502	325.589	14.6597	26.1538	1.10932	0	0	2.50385	0.0654982
51.0523	2146.9	165.505	1009.47	79.9157	42660.7	2608.12	297903	17284.3	226.076	47.4071	185.682	18.3096	6.77571	0.57593	370.893	20.1768	0.101515	0.0863186	6.15658	1.40998	321.304	14.6891	25.3061	1.28729	0	0	2.22607	0.0594005
53.1795	2204.61	156.994	1077.75	67.2027	43128.8	2237.29	301980	14470.3	244.566	47.1867	182.026	13.6173	7.73512	0.859847	368.727	20.9951	0.0744136	0.0659238	6.18256	0.495362	331.793	14.1078	26.1902	0.979768	0	0	2.1434	0.082168
55.3067	2360.47	132.731	1196.75	48.733	45270	1550.48	317469	10157	261.057	43.993	184.776	10.8058	8.27461	0.91186	370.142	21.2149	0.0360473	0.0197467	6.90694	0.554835	351.353	12.7501	29.6966	0.954603	0	0	2.27053	0.049365
57.4339	2499.05	102.63	1330.09	66.7716	47243.3	1055.45	332592	6872.66	250.993	36.0403	183.515	7.57746	8.87916	1.258	366.715	20.5055	0.209729	0.129634	6.72937	0.804279	369.74	11.4899	32.1553	1.28888	0	0	2.35585	0.0802891
59.561	2610.66	78.1467	1412.32	75.9985	48191.1	795.125	339567	5476.41	207.205	20.196	167.712	5.12699	8.8203	1.90038	363.705	13.7829	0.619382	0.321166	6.74098	0.846469	378.383	10.4337	32.1734	1.26108	0	0	2.24962	0.0995315
61.6882	2661.38	56.9676	1364.5	58.6872	47961.6	784.382	337976	6010.5	157.064	5.82477	139.772	4.83608	7.40658	1.61309	341.536	9.77009	0.696369	0.310769	7.64995	1.03917	372.377	8.82113	31.0074	1.05281	0	0	1.85628	0.0815314
63.8154	2597.5	48.0689	1244.56	30.4349	46690.4	715.255	330001	5159.44	144.368	11.4053	118.566	2.46888	6.43965	0.833933	299.997	4.16522	0.261885	0.0988204	7.7466	1.24735	351.805	4.99656	28.4874	0.742731	0	0	1.46553	0.0512809
65.9426	2444.98	46.6409	1142.47	20.6476	44525.9	563.196	316281	3501.17	186.059	20.7986	119.279	2.94193	6.28954	0.631895	279.657	1.77911	0.0337975	0.0111988	5.56163	0.900894	324.166	4.14209	25.5856	0.507907	0	0	1.28905	0.0469101
68.0698	2268.21	79.7765	1047.19	23.1963	42135.9	839.255	300653	5989.31	278.57	31.2961	139.738	3.2734	6.65686	0.622524	290.279	4.52924	0.00168163	0.000562821	4.17357	0.422336	298.602	8.13832	24.2806	0.681677	0	0	1.23054	0.0498618
70.1969	2078.2	101.273	963.846	28.9517	40306.3	1149.14	287207	8154.33	406.479	41.6045	171.834	6.55024	7.8187	0.602721	302.871	9.15457	2.38807e-05	8.01589e-06	6.37169	0.726328	281.307	10.1298	23.599	0.772873	0	0	1.17583	0.0480233
72.3241	1952.72	102.41	928.983	39.4459	39795.8	1444.09	285028	8957.81	543.97	42.5996	209.212	10.4262	8.4522	0.637067	296.15	11.7802	9.24933e-08	6.08974e-08	9.28347	1.14566	274.561	10.7013	23.1356	1.06706	0	0	1.15313	0.0790525
74.4513	1935.19	93.828	921.31	46.4321	40114.4	1606.29	293653	9262.27	649.956	36.6537	245.145	11.287	8.23903	0.647966	276.521	12.4404	0	0	8.51216	1.10008	276.457	10.4152	22.995	1.39539	0	0	1.13429	0.0735062
76.5785	1896.72	94.0108	883.701	49.3023	39189.4	1530.71	293908	9120.15	686.588	32.7215	268.108	11.8563	8.41889	0.568942	255.97	10.0819	0	0	7.20601	0.692405	276.125	10.4228	22.4363	1.20597	0	0	1.17496	0.0656117
78.7057	1844.04	111.967	853.56	50.6269	37647.1	1610.08	285391	9750.37	669.787	31.052	279.993	12.1472	8.92545	0.394349	249.481	9.30909	2.4841e-06	2.32372e-06	7.58782	0.803219	271.454	12.1553	21.5795	1.2196	0	0	1.23869	0.0706003
80.8328	1877.94	135.914	843.868	45.692	36930.3	1731.98	276904	10455.2	631.98	31.1517	280.64	13.0365	8.57802	0.367789	252.818	11.2283	4.88317e-05	4.05469e-05	7.81035	0.843968	266.778	12.9885	20.7445	1.43545	0	0	1.28752	0.0664298
82.96	1912.56	150.206	832.477	46.6334	36276	1792.81	267118	10802.7	586.295	30.8026	267.049	14.2587	8.78778	0.399192	248.429	9.126	0.000866777	0.000484182	8.77111	0.760937	259.194	12.8772	19.9794	1.44693	0	0	1.21235	0.0546163
85.0872	1945.94	166.717	825.039	52.262	35737.7	2003.93	261379	12872.8	545.773	30.2633	246.849	13.466	9.83492	0.209432	238.386	8.83304	0.0120832	0.00338909	12.083	0.697626	250.962	14.013	20.2661	1.59755	0	0	0.970842	0.0541228
87.2144	2025.7	183.52	834.63	62.6036	35983.9	2310.13	262743	15387.1	515.564	33.2981	226.193	12.6777	9.46576	0.533619	235.966	12.8275	0.114102	0.0384759	14.8017	1.08145	249.354	15.9828	20.6927	1.81749	0	0	0.784486	0.0513952
89.3416	2126.6	183.685	855.106	71.3396	36497.1	2240.49	266835	14959.3	486.961	36.4907	208.037	13.4326	8.58121	1.00485	240.807	12.8941	0.506068	0.149441	11.9853	0.82392	252.826	15.8952	20.2609	1.68282	0	0	0.738242	0.0418922
91.4687	2174.84	158.192	876.214	74.1696	36791.1	1948.11	269582	12655.3	449.666	37.1477	188.887	14.2774	8.8698	1.35432	242.604	10.0916	1.00472	0.306639	8.35886	0.560469	256.541	13.4316	20.008	1.21871	0	0	0.695317	0.0280014
93.5959	2148.37	125.235	876.557	64.0888	36678.3	1599.81	269010	9617.21	417.125	34.0378	166.541	13.7507	10.0912	1.39712	240.729	6.90401	1.021	0.249331	6.59999	0.881349	256.055	10.238	19.9793	0.94237	0	0	0.702061	0.0324443
95.7231	2088.68	97.7733	891.473	47.0671	36459.6	1195.23	266630	6701.69	420.127	27.757	149.998	12.9596	10.5551	1.07294	244.638	6.28808	0.535539	0.120291	6.22781	0.539671	251.868	7.87369	19.6467	0.837781	0	0	0.761758	0.0329892
97.8503	2098.44	83.2749	902.185	33.1278	36658.5	966.553	267583	5480.8	457.899	21.1633	150.222	11.5877	10.3047	0.638198	257.052	8.37036	0.13337	0.0441788	7.17764	0.47902	251.288	7.20318	19.4433	0.738131	0	0	0.845395	0.0303014
99.9775	2172.26	97.9516	883.095	27.2437	36582.1	1063.39	269344	7124.28	479.098	21.357	157.903	10.4703	11.1995	1.55457	261.124	13.1725	0.0149616	0.00560575	7.43188	0.487604	251.877	7.67274	19.4942	0.701564	0	0	0.947987	0.0360962
102.105	2137.99	110.11	866.518	39.5444	35527.9	1350.02	262654	9284.08	457.463	24.1649	153.581	8.4849	11.4536	1.86398	237.814	15.2747	0.000762185	0.000309976	7.8562	0.800441	246.105	9.13906	19.5628	1.01254	0	0	0.996325	0.0521199
104.232	2026.36	104.473	868.393	46.3039	34326.9	1440.2	252610	9919.68	416.918	32.1748	138.19	4.89514	10.8089	2.21322	218.146	12.6327	1.18457e-05	4.83657e-06	8.84643	1.56462	235.593	9.23389	19.6121	1.25282	0	0	0.958777	0.0620333
106.359	1896.94	93.5125	860.244	44.9885	33264.9	1259.74	243081	8688.33	390.621	35.5397	128.262	3.52319	11.9165	2.83882	218.648	13.7229	4.37168e-08	4.12166e-08	9.06378	1.80731	225.245	8.31485	18.2675	1.1192	0	0	0.916331	0.0573955
108.486	1791.43	79.6222	822.395	36.3122	32614.6	1127.31	235832	7008.77	388.323	28.6469	122.024	3.61323	13.2616	2.61831	220.62	15.9019	0	0	8.38974	1.32426	220.788	7.88131	16.7088	0.864949	0	0	0.963359	0.0449822
110.613	1737.62	46.7731	770.198	28.0127	32397.2	832.414	232941	4069.48	409.303	17.7221	119.811	2.8856	11.7517	1.26164	222.911	15.5964	0	0	6.06934	0.537814	221.209	5.46961	17.0909	0.480385	0	0	1.08693	0.0585154
112.741	1672.35	36.8448	723.923	26.8246	31433.7	640.053	226721	2530.14	428.906	17.8656	129.336	2.70165	9.33225	0.692023	222.14	15.5977	0	0	4.16686	0.241066	216.991	4.14212	17.8017	0.209978	0	0	1.21658	0.124555
114.868	1480.82	23.3959	640.318	25.2205	27984.4	586.101	202157	2618.84	390.275	16.9465	139.209	2.93441	8.64245	0.848321	211.019	11.5568	3.85292e-09	3.63257e-09	5.17337	0.4634	196.495	4.81067	16.2646	0.154248	0	0	1.20874	0.150513
116.995	1141.48	19.0924	522.13	19.6147	22655.2	757.398	161082	4473.5	299.794	17.9157	128.301	3.17848	7.82365	0.792197	187.592	6.99771	1.36406e-06	9.19142e-07	8.14288	0.974188	161.182	5.66106	12.44	0.281084	0	0	0.904655	0.0880151
119.122	802.402	35.6019	403.1	14.0637	17065.8	809.21	117633	5489.74	203.874	19.7981	111.044	1.51637	5.62779	0.507471	153.298	6.82997	0.000157977	0.000102625	9.7774	1.17455	119.993	5.73061	8.43137	0.419367	0	0	0.517956	0.0199017
121.249	553.443	50.7761	288.377	19.3354	12381.3	856.566	83783.1	6343.1	125.073	15.4275	99.616	1.91703	4.09019	0.454385	117.605	7.4915	0.00519972	0.00255568	8.26682	0.920365	85.2209	6.53896	5.70067	0.599155	0	0	0.286496	0.0243515
123.376	420.425	48.6448	221.673	26.1045	9840.2	824.569	66561.8	6463.26	89.0837	10.3743	93.2391	3.15782	3.78262	0.576181	97.2038	8.45067	0.0675857	0.0335718	6.43748	0.727553	66.2265	6.80057	4.57108	0.605898	0	0	0.208724	0.0299055
125.504	404.552	32.5786	221.425	16.6818	9725.86	551.781	65753.6	4627.97	104.831	11.5592	97.5805	2.99956	3.73893	0.377799	88.9784	6.63259	0.358227	0.161103	5.52121	0.486951	62.1732	4.91684	4.59279	0.427811	0	0	0.213376	0.0297696
127.631	589.964	55.0742	305.471	16.8499	12807.3	816.176	89010	6214.26	178.907	19.8822	109.741	3.32714	5.32343	0.624856	91.3659	3.37343	0.755665	0.351741	5.98018	0.509899	80.4229	4.77577	6.50942	0.517142	0	0	0.327966	0.0150215
129.758	1024.06	91.3248	472.713	34.869	19253.5	1347.59	138272	10560.7	297.343	31.6996	130.3	2.30565	7.86498	0.877189	117.796	6.77024	0.583031	0.255778	7.14808	0.963604	124.59	7.70834	10.5006	0.687326	0	0	0.600873	0.0243641
131.885	1565.94	92.0228	658.475	27.7094	27272.8	1161.43	197888	10184.6	402.255	45.1509	148.508	6.94221	9.3101	1.31623	171.133	7.25173	0.20077	0.0760493	7.13239	0.761318	181.826	7.50827	14.6848	0.599999	0	0	0.861781	0.0611358
134.012	2037.97	68.8148	829.198	23.8323	35088.2	742.692	253618	5616.52	432.379	49.4697	143.456	8.08417	10.7105	1.24128	228.423	7.63765	0.266114	0.0938201	6.7169	0.680016	238.758	5.9088	18.7052	0.372928	0	0	1.01461	0.0511685
136.14	2410.16	156.973	1004.69	59.1808	41803.6	1602.48	298833	9130.85	392.889	34.1205	130.76	5.63983	11.6621	0.881625	280.132	14.0082	0.986635	0.289858	6.29916	0.494938	288.644	12.913	22.8461	0.931305	0	0	1.07662	0.036007
138.267	2734.82	202.402	1156.38	64.6367	47039.7	1934.69	332375	12186.5	345.863	35.1604	131.484	8.69475	10.7755	0.422119	318.168	19.5958	1.97453	0.479864	6.43812	0.755232	328.492	15.9243	26.8756	1.21118	0	0	1.09834	0.0623084
140.394	2971.78	185.415	1217.25	45.9813	49965.4	1624.58	350987	11412.1	319.048	68.4135	145.853	17.7053	8.9887	0.867848	322.598	16.8404	2.49865	0.758378	7.72271	1.06466	348.57	14.4623	30.2174	1.21512	0	0	0.986885	0.102085
142.521	2939.88	134.769	1175.27	38.2469	49689.6	1346.45	349222	9894.63	298.796	86.5763	163.921	27.3122	6.78595	1.56649	303.741	13.2479	2.22005	0.632488	8.72139	0.80199	346.414	11.3314	31.4705	0.915044	0	0	0.783671	0.122587
144.648	2729.18	102.911	1106.42	46.9681	47932.2	1675.94	336130	11747.2	279.224	85.2972	173.341	29.9062	5.42554	1.80954	286.313	7.23062	1.56858	0.527814	9.35244	0.386603	335.243	10.8988	31.1988	0.850029	0	0	0.639529	0.0903826
146.775	2541.41	105.599	1071.24	54.3321	46580.8	2042.27	323877	14498.5	254.174	73.0769	168.727	23.5509	5.26631	1.64121	282.661	3.00888	0.737615	0.201518	8.63043	0.527472	328.934	12.9417	30.2625	0.520193	0	0	0.612049	0.0460076
148.903	2410.61	101.049	1042.65	53.7449	45505	2084.33	313365	14157.4	221.971	59.1351	153.881	15.8699	5.47877	1.40935	285.113	4.51372	0.288239	0.0439053	7.29267	0.544979	326.097	13.3466	27.9607	0.709458	0	0	0.694413	0.0273059
151.03	2306.04	94.7593	995.647	44.5613	44578.6	1850.74	305298	11171.8	204.715	52.4772	145.477	12.3863	5.70751	1.29492	287.457	7.4755	0.518304	0.203231	7.61153	0.752533	320.584	11.0633	24.9721	1.20909	0	0	0.714392	0.0229553
153.157	2316.41	75.2449	989.067	30.8227	44907.6	1425.65	306773	8388.67	191.579	47.0607	143.342	11.4175	6.25068	1.30977	296.039	8.23153	1.02322	0.378645	7.70105	0.808528	319.219	8.60544	23.2521	1.1627	0	0	0.708185	0.0268101
155.284	2423.12	56.7518	1043.7	17.6661	46075.8	1240.5	315212	7198.52	159.099	36.3223	136.065	9.92796	6.90705	1.10222	312.113	7.2253	1.25978	0.547736	6.21731	0.767952	320.693	8.31145	23.5478	1.15982	0	0	0.798051	0.022252
157.411	2590.93	50.7228	1135.03	14.0518	47635.2	961.57	328062	5304.88	118.769	25.133	123.686	8.36277	5.62502	0.463153	327.612	8.06583	1.38326	0.683477	5.48068	0.765645	330.726	5.76489	25.8634	1.15809	0	0	0.861593	0.0216275
159.539	2732.83	30.9813	1174.42	15.4665	48766.8	449.936	337760	3492.69	88.2569	17.3398	119.353	6.87051	4.29956	0.389468	342.016	7.06176	1.41463	0.424713	5.78169	0.973487	350.333	1.80878	28.3808	0.921031	0	0	0.919813	0.0426018
161.666	2847.22	33.0419	1189.23	24.4764	50006.9	339.005	345602	1823.02	68.7623	11.8336	125.305	4.57214	4.69692	0.664316	363.777	3.6968	1.73259	0.599231	5.93003	0.846815	371.063	1.64353	29.4395	0.639061	0	0	0.978948	0.0656803
163.793	2819.96	35.594	1199.41	19.5116	49951.2	305.957	347659	1725.76	54.2327	7.557	122.451	2.97055	4.96781	0.710009	366.755	3.6211	1.29762	0.377199	7.38538	0.990364	371.003	1.46454	28.1878	0.931449	0	0	0.939573	0.0598885
165.92	2718.55	40.047	1178.79	10.9238	48545.6	366.051	344378	2823.77	43.8274	4.14879	111.21	4.72589	5.16918	0.994237	348.547	6.47283	0.712951	0.225649	8.15812	1.29096	356.203	3.98948	26.3588	0.911618	0	0	0.945695	0.050091
168.047	2652.25	54.292	1145.41	13.6186	47347.7	343.643	339132	3181.76	37.4089	2.39985	103.415	5.07543	5.45019	1.42054	344.142	12.1516	0.724864	0.234823	6.66587	1.00298	347.655	4.48151	25.8461	0.60455	0	0	0.970768	0.0422316
170.174	2677.09	65.1594	1121.24	18.1214	47162.4	311.401	336548	2995.98	31.4225	1.59048	102.547	3.82603	4.79935	1.26084	340.647	13.4706	1.12804	0.514043	5.80462	0.693287	347.787	3.51485	25.8922	0.565476	0	0	0.934251	0.0314846
172.302	2730.86	60.0092	1120.24	21.4555	47408.9	387.446	335614	3065.48	28.3777	1.75554	103.815	3.25778	4.45946	0.923028	307.909	10.3461	0.84713	0.400266	6.00977	0.84382	343.917	3.5608	25.3981	0.699919	0	0	0.942228	0.0398836
174.429	2729.83	50.8645	1135.99	21.6267	47244.6	531.607	333845	2952.45	28.0404	4.5258	107.98	2.45368	4.90956	0.548645	278.495	8.42526	0.259383	0.129039	5.92862	1.00289	337.309	4.00907	24.2273	0.735913	0	0	1.00408	0.0299772
176.556	2723.6	50.2843	1139.58	22.1135	47112.4	479.388	331628	2566.28	28.4443	7.18118	109.029	2.22777	4.98638	0.203134	269.346	7.46145	0.129869	0.0794917	7.47788	1.47751	334.97	3.25475	23.5011	0.604264	0	0	1.03047	0.0164113
178.683	2776.03	52.5633	1147.32	21.9078	47219.8	358.602	331279	2593.48	27.6874	8.01402	104.139	2.95046	5.1255	0.155849	273.819	5.70182	0.188973	0.134188	9.45247	1.75139	332.708	2.77162	23.0209	0.597936	0	0	0.950063	0.0143066
180.81	2835.77	48.2852	1166.84	18.6327	46614.9	303.341	330830	3827.36	28.6167	7.8468	106.787	2.87785	5.11396	0.356464	281.627	5.94119	0.0930924	0.0554784	9.6698	1.5918	327.339	4.1151	21.8491	0.504987	0	0	0.831401	0.0110474
182.937	2887.1	47.3995	1199.95	18.3399	46303.2	354.525	332462	4448.48	43.1147	12.8144	117.288	1.66159	5.34318	0.397745	284.147	5.75543	0.0175216	0.00689362	9.78587	1.26842	329.115	5.68966	20.9115	0.521781	0	0	0.780363	0.0217353
185.065	2900.35	67.9585	1231.27	20.2754	46066.7	425.849	333492	3677.95	73.7265	22.5223	119.123	1.72668	6.08952	0.565617	273.301	5.62659	0.0374239	0.0271648	9.76521	0.797403	328.448	5.72864	20.6615	0.716179	0	0	0.747295	0.0222805
187.192	2792.93	39.6219	1205.07	24.688	45270.5	281.776	327744	1738.52	112.22	34.3153	114.866	1.8692	6.93427	0.278921	264.347	6.68721	0.109172	0.0909998	8.41148	1.50895	317.439	4.1921	20.3286	0.670634	0	0	0.758161	0.0312858
189.319	2729.93	32.5932	1155.91	30.3766	45033.2	240.1	323736	2610.44	151.462	52.3334	120.054	2.20064	7.83042	0.572492	267.032	5.02895	0.094863	0.0819522	6.10488	1.46889	312.216	2.23297	20.0198	0.490664	0	0	0.740149	0.0392732
191.446	2734.58	46.2709	1112.62	25.6646	45337.9	289.573	325692	3226.69	167.87	66.4151	125.61	4.59021	7.79127	0.949366	267.49	3.97751	0.030851	0.0273996	3.96706	0.811065	315.513	2.82052	20.6342	0.555194	0	0	0.702404	0.0470658
193.573	2790.83	36.2708	1111.2	20.409	45971.1	410.926	329424	3251.25	140.47	60.9619	120.282	4.05228	7.68609	1.06833	257.496	1.2773	0.00322665	0.0029863	2.7493	0.530898	322.188	4.20612	21.2929	0.675658	0	0	0.6961	0.0373622
195.701	2926.35	44.6532	1170.73	19.9075	47241.3	660.395	335761	4286.88	89.728	41.1258	113.108	1.90914	7.3339	1.08768	254.483	7.2816	7.83846e-05	7.39017e-05	2.08126	0.218363	335.304	4.43779	21.6613	0.619933	0	0	0.69653	0.021193
197.828	2964.28	37.5497	1204.63	12.6376	47237.1	569.789	336116	4147.1	42.484	18.8064	107.367	3.47226	6.30516	1.00857	267.951	7.79431	0	0	3.6836	0.535234	340.787	2.20643	21.4805	0.484447	0	0	0.70567	0.0227771
199.955	2906.18	21.2492	1207.01	15.628	46410	306.181	332163	2510.27	18.0067	5.20149	104.623	5.00004	5.90107	0.680453	294.493	6.65519	0	0	7.16059	0.769213	339.769	2.51814	21.3421	0.466797	0	0	0.787339	0.0289063
202.082	2859.86	36.0394	1219.24	22.1222	46793.8	382.348	334576	2039.82	11.5222	0.830858	102.754	2.80617	6.61331	0.391181	335.452	7.50481	0.000592069	0.000494362	8.20129	0.737798	346.702	4.5004	22.2186	0.474358	0	0	0.999787	0.0449166
204.209	2835.43	38.2238	1245.5	23.5274	47796.7	304.605	339845	2618.5	10.6605	0.460809	100.784	2.36618	8.33591	0.915386	374.261	5.39965	0.0255914	0.0215251	6.08153	0.466012	355.574	4.39466	24.0788	0.300427	0	0	1.19239	0.0354682
206.336	2846.43	29.7428	1234.61	24.4464	48491	376.943	342588	1959.16	10.6749	0.506152	97.1431	2.59479	9.06432	1.18623	382.109	4.05683	0.239136	0.194144	5.0648	0.620384	359.308	3.18896	25.5124	0.329017	0	0	1.13928	0.0567429
208.464	2879.43	34.4525	1218.78	31.7825	48728.7	476.634	344041	3305.8	10.9936	0.48849	91.7906	2.25778	8.47585	1.07563	359.403	6.3096	0.604638	0.390473	6.02194	0.470523	359.915	2.90976	25.8544	0.322106	0	0	0.95226	0.0471482
210.591	2912.46	68.9649	1228.79	35.9547	48457.3	717.756	342723	5133.85	11.2585	0.407084	91.0514	2.50217	7.54684	0.749215	325.908	3.29188	0.886426	0.262383	6.77169	0.572868	355.13	4.79951	25.3833	0.370569	0	0	0.866032	0.0355587
212.718	2978.3	82.4009	1210.27	23.053	48339.2	654.679	341342	4849.92	11.385	0.666697	96.7016	3.39798	6.50941	0.614666	296.759	3.62138	1.47871	0.588078	6.11403	0.588586	352.846	5.146	24.8074	0.458565	0	0	0.816012	0.0408804
214.845	2984.46	80.6462	1174.43	26.3749	47669.9	649.45	337099	5279.2	10.8623	0.938831	105.476	3.40098	7.62308	2.1044	282.11	7.67707	1.53751	0.695079	6.07321	0.410338	347.207	6.50775	24.0929	0.638241	0	0	0.748889	0.0576744
216.972	2878.08	98.6739	1134.11	40.8422	45245.6	690.19	322766	6218.56	9.48248	0.960885	116.603	8.95432	14.7252	7.29672	287.374	15.9835	0.641557	0.28784	7.1139	0.43239	325.983	8.90588	23.2724	0.72702	0	0	0.871597	0.191113
219.1	2821.31	96.8155	1118.5	50.836	43069.2	576.559	309392	4891	9.13167	0.771576	137.603	18.7728	24.0344	12.3636	291.82	20.6209	0.101299	0.0496361	7.21161	0.913939	306.488	7.97734	23.6951	0.918159	0	0	1.10842	0.361761
221.227	2787.73	61.8332	1107.65	37.7489	42099	604.032	304134	3554.22	10.5341	0.693997	197.507	42.8963	25.7895	13.1159	285.669	14.6272	0.00606325	0.00325768	5.82185	0.947535	304.916	5.41798	26.665	2.28618	0	0	1.24153	0.433521
223.354	2724.68	58.0404	1099.22	28.4889	41843.1	884.898	300586	4459.17	12.5641	1.0058	313.863	89.2048	30.506	16.844	289.02	7.48452	0.00123258	0.0010614	4.70379	0.83196	315.11	5.39471	33.461	5.31651	0	0	1.4875	0.518848
225.481	2719.26	50.5391	1126.46	30.9517	42056.7	1258.46	299439	7514.41	14.0396	1.43914	361.758	96.9587	49.9296	27.6732	294.062	9.31059	0.00938672	0.00880896	4.59656	0.977993	326.826	6.42685	36.4871	5.5832	0	0	1.96964	0.676237
227.608	2820.33	46.0084	1188.32	35.1453	42452	1761.96	304502	12261.8	14.0198	1.46839	291.24	56.8477	77.4671	40.5496	314.287	11.6298	0.0181841	0.01684	5.65072	1.38663	335.421	8.78908	32.2615	2.95029	0	0	2.43749	0.823213
229.735	2901.28	50.3469	1222.55	28.1516	42349.9	2198.31	306938	16102	13.0863	1.28839	212.592	19.966	96.718	48.5279	322.735	11.0002	0.0104868	0.00940559	5.90382	1.04213	333.123	12.1121	27.9897	1.23042	0	0	2.62323	0.903518
231.863	2870.11	31.2906	1205.29	19.1425	41156.2	2397.65	298963	16696.3	12.3751	1.47554	181.397	12.688	105.129	52.1003	304.188	11.4809	0.00124693	0.00101646	5.3255	0.560428	319.937	13.0523	26.7101	1.09747	0	0	2.60822	0.951031
233.99	2766.48	47.6749	1176.56	19.7967	39517.8	2315.76	285687	15844.4	11.4434	1.29933	171.996	14.6953	110.026	54.9065	296.883	13.6406	3.04022e-05	1.96936e-05	5.87981	1.18763	304.528	12.8527	25.1647	0.996	0	0	2.4886	0.958096
236.117	2728.46	41.3246	1124.91	12.4288	38891.5	2243.55	277536	15658.3	10.3386	0.865662	160.573	15.2747	114.267	57.2644	304.085	14.2946	2.95875e-07	2.78953e-07	7.7894	1.68436	295.957	12.8217	22.929	0.755712	0	0	2.34112	0.951952
238.244	2750	41.4155	1091.35	16.5508	39304.5	2181.65	279757	15351.8	10.768	0.847961	158.891	20.3991	104.405	51.8978	303.066	14.6567	0.000163617	0.000154259	7.5889	1.39029	294.535	12.5436	21.9829	0.66139	0	0	2.19567	0.891282
240.371	2759.24	62.432	1109.1	19.9965	40091.7	1856.88	287677	13961.8	12.622	0.922634	162.949	19.6766	84.5984	41.4319	290.155	15.9823	0.00674868	0.00625683	6.24293	1.22487	296.408	11.4788	21.8806	0.619167	0	0	2.06838	0.795957
242.499	2744.11	60.5704	1118.9	25.1753	40636.5	1552.63	291655	12128.2	13.4618	0.758797	153.914	13.9235	62.865	29.3804	279.761	15.3919	0.0621282	0.0553258	7.31496	1.09191	297.923	9.50831	21.6767	0.553377	0	0	1.84901	0.621032
244.626	2783.93	46.866	1123.46	27.0783	41680.3	1237.44	297573	9201.21	12.9607	0.545757	137.352	9.72207	41.4221	18.3839	286.62	13.864	0.166813	0.142379	9.06161	0.777956	309.856	5.13483	22.2344	0.470456	0	0	1.48407	0.403419
246.753	2851.64	56.2905	1146.58	29.6178	43180.5	1159.3	305392	7189.02	11.9568	0.302884	135.216	14.8678	27.7811	12.4167	302.244	10.9212	0.165185	0.135228	8.63678	0.809108	325.163	3.63843	23.1433	0.447013	0	0	1.17264	0.304225
248.88	2885.6	53.0364	1167.95	26.3529	43700	1189.65	307147	7256.59	10.0027	0.208808	149.41	26.7473	23.2851	10.8006	301.829	7.41261	0.0557711	0.0382185	7.01234	1.31593	324.376	3.34127	23.2777	0.398538	0	0	1.08752	0.304016
251.007	2818.4	56.0408	1154.24	13.3168	43140.3	1126.66	304272	7235.26	8.51872	0.28451	147.993	23.4332	17.9	7.53935	285.139	8.98578	0.05205	0.0214724	6.10238	1.43053	313.258	5.54847	22.6729	0.158502	0	0	0.931844	0.193159
253.134	2779.07	61.2876	1141.36	18.5666	43129.8	933.708	306159	5951.6	8.99437	0.65024	122.794	6.79001	10.5454	3.33435	276.859	6.62877	0.220866	0.0915785	6.94989	1.47889	312.046	6.03702	22.5514	0.251686	0	0	0.668547	0.0613727
255.262	2905.05	52.0255	1144.42	15.5866	44240.1	543.171	315004	3932.88	10.9069	0.831141	109.187	1.6929	5.86677	1.19911	268.284	3.31493	0.455017	0.158264	7.54042	0.881431	320.972	4.30931	23.2373	0.457455	0	0	0.426704	0.014054
257.389	3009.8	39.4952	1125.92	9.70593	45256.7	270.638	321083	2414.73	11.8115	0.725044	104.862	2.76934	4.42876	0.736399	239.825	3.79849	0.637327	0.278943	6.64227	0.506538	325.096	2.23537	23.1893	0.427707	0	0	0.305211	0.0212581
259.516	2958.06	42.9627	1086.85	9.61977	45000.1	320.632	318768	1803	10.3218	0.663095	107.407	2.50671	3.2822	0.525221	215.287	2.52742	0.634012	0.376487	5.92845	0.689808	319.168	1.16739	22.9957	0.44962	0	0	0.333452	0.0337469
261.643	2874.8	37.7853	1071.73	9.88964	44465.7	317.667	317011	1657.96	9.34509	0.47538	115.45	2.59421	2.13152	0.324826	206.805	4.41422	0.267845	0.149583	6.63411	0.852147	313.318	2.55376	23.0625	0.453676	0	0	0.39514	0.037929
263.77	2910.81	34.3878	1118.43	7.22836	45895.3	225.881	327744	1799.41	9.90902	0.486745	119.644	3.34601	1.46275	0.178761	216.056	5.68122	0.0671912	0.0180815	7.77183	0.751614	322.56	1.97537	24.372	0.420492	0	0	0.424219	0.0426663
265.898	2928.66	48.6762	1155.46	17.8042	47538.9	473.009	338571	3430.73	10.1161	0.738267	119.012	3.99344	1.54291	0.170882	234.985	7.87924	0.27726	0.0896844	7.86592	0.799064	335.739	4.24143	26.3713	0.646275	0	0	0.456845	0.0544333
268.025	2847.32	53.6542	1113.56	24.2299	47082.3	652.905	335305	4666.25	8.23583	0.582426	114.045	4.47795	2.10409	0.278755	234.791	10.8848	1.03053	0.296742	7.70691	0.910312	337.246	6.22501	27.2712	0.761073	0	0	0.488104	0.0604103
270.152	2850.91	63.2825	1079.96	20.9823	46411.4	679.789	331118	4924.28	6.87647	0.475653	110.793	2.94389	2.55666	0.522899	220.388	11.5303	1.62713	0.475185	8.15653	1.45509	336.313	5.91142	27.3691	0.922605	0	0	0.472538	0.0577264
272.279	2994.5	68.4518	1106.92	13.1998	47066.7	524.927	334110	3417.5	7.60372	0.226192	116.238	1.52025	1.94656	0.376539	214.612	8.36902	1.02682	0.301589	8.08616	1.24117	337.894	3.24584	27.5269	0.915371	0	0	0.42109	0.031186
274.406	3140.37	83.5637	1162.72	28.171	48036.7	674.772	339864	4666.87	7.94856	0.259922	118.918	2.8106	0.831121	0.123581	219.28	9.71221	0.257931	0.091123	7.81684	0.48272	342.69	4.62015	27.6442	0.649278	0	0	0.426637	0.0198995
276.533	3200.87	84.8603	1208.49	32.8829	48860	712.884	347969	5296.97	7.59015	0.431981	115.272	3.43271	0.574976	0.210594	229.998	6.99558	0.0263163	0.0102954	7.59281	0.514808	352.708	5.29612	28.3191	0.282433	0	0	0.464728	0.0244456
278.661	3178.5	65.3259	1258.47	26.8448	50255.7	813.387	359474	5071.22	7.5869	0.63043	108.908	3.25166	0.992549	0.363848	249.333	5.57361	0.000850173	0.000334312	6.05766	0.501227	368.249	5.28104	29.8128	0.780743	0	0	0.571466	0.0302708
280.788	3029.17	39.6082	1268.86	27.4395	50815.9	689.649	362390	3906.44	7.278	0.398188	103.407	1.82633	1.2963	0.37043	282.025	7.27904	0.000334415	0.000177693	5.19268	0.661314	376.796	4.93789	30.6288	0.491724	0	0	0.728221	0.036814
282.915	2944	31.2892	1242.49	21.0816	50373.6	385.904	357721	3011.82	7.04627	0.326173	106.229	2.10453	1.19329	0.249253	323.336	7.3502	0.00971588	0.00365488	5.83666	0.552791	377.446	4.25998	30.9202	0.301607	0	0	0.905065	0.0287313
285.042	3065.8	40.4117	1245.03	15.6546	51079.5	434.197	363512	4199.45	7.23553	0.659661	114.256	2.42345	0.994489	0.125859	353.257	8.32096	0.134727	0.0441113	7.77618	0.767273	383.633	5.4325	31.9432	0.587998	0	0	1.12763	0.0685152
287.169	3142.28	41.7031	1240.47	12.8031	52260	463.735	373151	4251.44	6.75188	0.474769	115.036	2.42992	1.18919	0.290858	354.024	7.14927	0.736986	0.230997	9.61936	1.33356	391.962	4.55526	32.1659	0.653383	0	0	1.21467	0.0595946
289.296	3132.01	49.9003	1234.15	13.4198	53068.3	495.591	375609	3262.8	6.78924	0.356257	112.649	1.47827	1.61952	0.390554	346.952	8.39225	1.54199	0.443462	10.9198	1.19886	393.175	4.77708	31.7689	0.591669	0	0	1.22082	0.0589936
291.424	3041.17	44.4944	1204.34	15.0851	52525.7	530.443	367131	2364.01	7.71701	0.714569	111.037	1.07584	1.9929	0.450862	338.452	9.98881	1.38329	0.44664	10.5413	0.790421	378.319	2.21989	31.5655	0.505182	0	0	1.21557	0.0457532
293.551	2871.52	18.1868	1154.68	12.9504	50803.4	444.084	356117	2950.29	7.565	0.852003	110.719	1.45503	1.6827	0.386892	316.119	10.6426	0.631612	0.326638	8.96729	0.629723	360.434	2.72242	31.6058	0.786175	0	0	1.21422	0.0459058
295.678	2811.57	29.5969	1131.48	9.66659	49817.7	299.053	352121	2091.81	6.53099	0.833716	117.95	1.85331	1.02319	0.250272	287.635	6.7811	0.370945	0.165024	7.91096	0.857413	354.859	2.0881	30.7028	0.649102	0	0	1.25611	0.0508701
297.805	2946.13	43.9921	1141.66	10.1435	49714.7	342.002	352832	1656.39	6.22388	0.602305	122.682	2.77713	1.03122	0.321922	268.447	4.12051	0.889285	0.48184	7.80705	0.952853	354.719	2.45381	29.576	0.409171	0	0	1.2765	0.0599517
299.932	3075.31	47.8356	1167.88	5.51469	49130.4	440.329	348706	2247.96	6.27495	0.384731	118.474	3.51997	1.47591	0.275992	257.266	5.91489	1.09931	0.524381	8.20329	1.14713	342.705	4.77587	28.3492	0.222881	0	0	1.16079	0.054671
302.06	3066.15	32.3588	1163.59	9.62372	47663.9	502.505	337801	3680.99	5.17883	0.471367	114.059	3.2163	1.95063	0.292366	244.233	6.83264	0.601499	0.206357	7.81883	0.814988	319.946	4.41013	26.1466	0.288721	0	0	0.908443	0.0568063
304.187	3082.92	34.5786	1167.96	17.6807	46689.9	372.241	332394	3226.71	3.92898	0.525703	112.941	3.06825	1.86226	0.323138	231.942	6.52209	0.243075	0.0954601	6.65978	0.494225	307.981	2.21617	24.6129	0.268901	0	0	0.696061	0.0628759
306.314	3138.81	52.9276	1180.51	17.1158	46153.2	239.047	331400	1418.98	3.51191	0.459879	109.48	2.16038	1.12634	0.201916	220.493	6.54202	0.357808	0.102208	5.80796	0.585209	304.952	2.5804	24.3642	0.327405	0	0	0.613234	0.0598517
308.441	3070.87	75.8122	1162.84	18.5527	44960.2	497.74	325457	2097.83	3.1756	0.451462	107.406	3.33671	0.741092	0.192046	209.806	4.09474	1.09595	0.388788	5.04168	0.569286	296.296	3.02306	23.8228	0.515153	0	0	0.590876	0.0435035
310.568	2921.4	64.0245	1124.69	11.499	44251.9	411.286	320049	2861.9	2.83388	0.394047	106.378	5.22638	0.716926	0.23226	220.16	12.4425	1.55213	0.647311	5.46186	0.555896	292.956	3.6599	23.1845	0.273476	0	0	0.590979	0.0444115
312.695	2801.36	44.4758	1078.07	13.3402	44469.1	464.493	318849	3580.34	2.8305	0.291641	102.945	3.82875	0.609045	0.222367	242.366	16.8373	0.943841	0.417236	7.34013	0.78753	299.954	4.32663	23.6368	0.320081	0	0	0.665889	0.0649393
314.823	2733.13	56.6008	1067.93	21.0017	45170.2	715.337	321838	4512.14	2.88615	0.333314	103.676	1.52649	0.479805	0.115303	265.842	13.6377	0.233965	0.112406	8.87221	1.03851	307.396	4.90711	24.9788	0.595509	0	0	0.771369	0.0661785
316.95	2714.92	43.4637	1092.57	19.999	45695	555.935	326389	2912.71	2.4801	0.25539	105.945	1.76587	0.697734	0.105841	284.558	4.61969	0.0293503	0.0104658	8.9551	0.811415	314.658	4.123	25.9057	0.532232	0	0	0.852506	0.0492542
319.077	2697.73	26.451	1113.96	13.2812	45534.4	297.688	327926	2757.15	2.17959	0.218134	106.236	4.19722	1.16633	0.138495	288.681	7.87215	0.125818	0.0887169	8.28811	1.05527	315.891	3.61356	26.4876	0.353154	0	0	0.958014	0.0620609
321.204	2740.26	40.4971	1146.18	21.0686	45873.7	404.963	330244	3033.03	2.32133	0.3832	104.341	4.42042	1.32661	0.152114	286.813	11.9123	0.608908	0.306989	6.80911	0.61858	316.141	3.29789	27.4881	0.365146	0	0	1.12375	0.0702097
323.331	2974.94	99.051	1203.56	31.0967	47585.1	520.066	338142	2762.1	2.42371	0.388858	104.656	3.46182	1.34065	0.271485	304.384	8.60927	1.26406	0.598902	5.80635	0.668648	327.228	2.95134	28.287	0.481835	0	0	1.36054	0.0802972
325.459	3240.12	163.764	1260.31	48.1443	49041.9	696.881	346196	1469	2.04666	0.266331	106.125	1.64154	1.6403	0.317294	337.762	9.67831	1.11732	0.468412	5.27688	0.854737	344.26	2.89217	28.9462	0.649256	0	0	1.66827	0.098451
327.586	3104.98	105.152	1233.99	35.5013	48423.1	478.325	343600	3241.11	1.83273	0.108892	101.332	2.32815	2.17445	0.330481	335.602	9.33616	0.755248	0.195593	4.78712	0.628762	347.637	1.99635	28.6119	0.592422	0	0	1.82607	0.0756064
329.713	2907.51	56.0476	1179.66	22.6139	47687.1	433.263	339502	4388.74	2.11973	0.135094	101.351	2.78295	2.59375	0.428299	307.104	3.04891	1.372	0.349402	4.46086	0.555636	342.921	1.94296	27.3988	0.42851	0	0	1.74619	0.0704567
331.84	3029.97	43.7435	1184.05	17.2869	48263.3	339.179	343307	2593.31	2.78644	0.210613	105.979	3.7147	2.48733	0.418855	290.51	4.01218	2.4783	0.534251	4.51876	0.501858	341.47	1.97648	27.1676	0.377164	0	0	1.61003	0.109086
333.967	3185.37	40.7654	1219.59	25.1424	48449.3	466.326	342782	1508.66	3.59465	0.236767	107.612	3.77003	3.51129	0.815701	275.345	7.76949	2.87456	0.765432	5.67332	0.852052	332.501	2.68135	27.0065	0.523735	0	0	1.49089	0.0986371
336.094	3157.54	96.187	1243.44	52.1864	47779.3	969.794	333069	2739.04	4.18824	0.473637	108.139	3.55545	7.6996	2.7203	276.835	17.4761	1.71541	0.468901	7.91161	1.39989	318.51	4.27023	26.3489	0.748945	0	0	1.45179	0.075256
338.222	3145.5	125.423	1232.9	65.6436	47789.4	1311.65	328500	4207.1	4.08076	0.529545	108.376	4.05917	10.0692	3.80138	290.475	24.3056	0.443994	0.143343	9.31298	1.22356	314.456	5.96641	25.795	0.831513	0	0	1.39245	0.107018
340.349	3166.29	83.0084	1184.11	32.6928	48081.7	877.222	334143	3630.6	3.24727	0.19355	106.096	3.46555	6.34983	2.02375	276.316	16.0917	0.0486698	0.0119989	9.45312	1.0213	315.298	3.62995	25.0638	0.490721	0	0	1.14365	0.0636441
342.476	3095.45	72.178	1141.07	20.6699	47145.7	584.575	336187	3189.59	2.40446	0.104357	102.913	3.17786	2.26037	0.437307	250.35	6.14517	0.141569	0.116209	8.76443	0.964709	307.716	2.02242	24.2433	0.384898	0	0	0.897556	0.0617533
344.603	2970.62	51.3842	1121.62	20.404	45368.7	458.439	329717	3160.67	1.95187	0.0851138	104.355	3.93094	1.12151	0.167991	232.707	2.43768	0.59623	0.428778	6.79274	0.720188	295.962	2.31259	23.8705	0.608132	0	0	0.749236	0.0589441
346.73	2807.6	36.1755	1077.63	20.9667	43171.9	358.7	313592	2749.89	1.87726	0.135259	111.245	3.87359	1.09343	0.225575	211.891	3.32107	0.846562	0.522552	4.80038	0.998942	282.379	3.04397	22.9417	0.631979	0	0	0.615852	0.0433716
348.858	2701.9	34.5792	1019.17	15.8249	41100.2	345.442	296026	2031.25	2.42105	0.323457	117.592	3.49811	0.780552	0.156122	191.813	6.17454	0.408848	0.221959	4.36477	0.663016	270.259	3.0065	21.0005	0.393994	0	0	0.541654	0.0348283
350.985	2731.71	22.1822	1006.75	15.9635	40324.2	377.152	290139	1730.81	2.79387	0.297685	115.638	3.38719	0.578009	0.101253	175.057	6.01081	0.0724079	0.0400822	5.297	0.344425	264.772	3.56463	19.637	0.255267	0	0	0.555619	0.0304997
353.112	2798.27	23.4644	1012.18	15.3853	40419.3	556.011	291460	2315.21	2.59968	0.165712	107.283	3.43714	0.837316	0.21297	163.202	3.76774	0.00454314	0.00261572	5.90371	0.429023	262.138	3.78604	19.9446	0.380769	0	0	0.552832	0.0144962
355.239	2767.12	37.5418	991.356	13.2478	40163.5	679.403	290838	3347.68	1.822	0.15531	100.924	4.17737	0.849259	0.19513	161.81	5.58305	0.000317071	0.000128688	6.5547	0.401183	260.601	3.63303	20.7826	0.705516	0	0	0.495539	0.0218962
357.366	2776.72	39.3281	988.332	10.2741	40346.1	489.856	294534	3668.39	1.06717	0.104197	99.4042	5.95136	0.53484	0.102046	162.57	7.31271	0.0077095	0.00337592	6.09953	0.629939	266.233	3.87029	21.1723	0.569571	0	0	0.481086	0.0324488
359.493	2919.26	58.5792	1019.58	16.0254	41958.8	526.316	307408	5576.81	1.17104	0.253693	106.122	7.37755	0.510524	0.116012	177.058	7.47522	0.108987	0.0442886	4.12877	0.566478	278.377	5.04539	21.5976	0.218196	0	0	0.484968	0.0326972
361.621	2995.61	43.0019	1043.88	11.0736	43684	275.523	318294	3977.02	1.76626	0.400396	117.055	5.35538	0.709749	0.136848	202.502	4.54916	0.586891	0.227746	3.71058	0.507489	286.159	3.05207	21.8323	0.320379	0	0	0.475933	0.0284452
363.748	2943.09	24.1554	1060.64	7.9177	44554.7	291.364	321530	1317.88	1.80694	0.21569	121.691	2.3685	0.938493	0.159866	208.722	6.36519	1.2478	0.489467	5.73283	0.739186	288.278	1.96798	22.4492	0.340696	0	0	0.526161	0.0368764
365.875	2864.48	40.5643	1096.72	9.08814	44841.9	397.904	322810	1459.36	1.38509	0.134724	118.414	4.10274	1.04324	0.167576	202.04	6.3204	1.03664	0.403747	7.79351	0.904581	291.456	2.73046	23.7568	0.460964	0	0	0.630891	0.047439
368.002	2881.02	39.5084	1142.96	14.226	45820.3	362.761	328789	2180.92	1.08011	0.1276	116.483	4.05361	1.01267	0.241127	213.358	5.89636	0.331706	0.132813	8.16394	1.01034	305.168	2.13114	25.5948	0.389293	0	0	0.707895	0.0353428
370.129	2930.58	42.7588	1170.55	20.579	46653.6	370.573	331949	3152.43	1.39384	0.318843	119.402	3.1695	0.975791	0.345175	228.485	8.84501	0.0385723	0.0165937	7.48913	1.03325	314.93	3.51773	26.2531	0.367884	0	0	0.782207	0.0236947
372.257	2860.85	44.1939	1171.55	22.6906	46330.1	536.19	329753	4327.75	1.86439	0.336735	125.333	3.04253	0.966525	0.320909	234.678	10.8523	0.0014867	0.000772444	6.44374	0.931333	312.907	4.51703	25.5292	0.3869	0	0	0.900615	0.046589
374.384	2803.55	37.9664	1186.34	19.6061	46327.7	520.721	330776	3942.31	1.86817	0.26314	128.815	2.30895	0.856553	0.292213	245.642	7.46561	5.89631e-05	2.33542e-05	6.19161	0.88926	313.438	4.45786	26.0022	0.367308	0	0	1.13003	0.0529989
376.511	2803.99	31.3396	1196.43	24.6071	46836.3	389.585	334145	3097.23	1.75751	0.236645	127.401	2.34159	0.736411	0.209454	268.256	5.51982	0.00259568	0.0014357	8.1733	0.932681	316.236	2.71707	27.1323	0.32205	0	0	1.36118	0.0401889
378.638	2866.53	33.8574	1200.32	27.2373	47629.7	280.678	340822	2621.85	1.88292	0.210779	124.553	3.19881	1.29509	0.296745	301.482	4.88698	0.0500008	0.0258372	10.4427	0.738662	324.922	2.38103	27.8187	0.457826	0	0	1.62521	0.0349284
380.765	2850.64	22.0318	1191.88	23.3951	47690.6	230.582	340028	1881.67	2.0164	0.190372	125.068	4.04924	2.25439	0.436582	316.701	8.08202	0.350416	0.163122	9.44189	0.68046	329.464	2.39547	27.9366	0.711766	0	0	1.83587	0.0465295
382.892	2719.05	29.1411	1184.24	15.8405	47032.9	215.681	335798	2774.44	2.20465	0.230644	129.009	4.29117	2.63127	0.287486	310.092	10.6454	1.21978	0.499159	5.68459	0.524257	327.205	3.2643	27.956	0.791161	0	0	1.84682	0.0476542
385.02	2707.19	54.5609	1188.45	26.7084	47333.6	444.536	341798	4185.61	2.26554	0.189766	129.512	1.80569	3.02638	0.403952	323.493	10.2255	2.86918	0.904743	3.54949	0.31871	334.282	4.32955	28.4209	0.666361	0	0	1.79128	0.0451721
387.147	2853.23	71.8409	1228.27	47.8301	48405.6	827.185	351601	6988.78	1.89347	0.141844	125.457	1.83825	3.93306	0.572865	350.716	7.81998	5.23601	1.32974	3.91507	0.378078	350.396	8.48697	29.0628	1.00537	0	0	1.79533	0.0367187
389.274	2936.18	78.3995	1274.85	52.3828	48316	977.153	351598	7968.71	1.43034	0.176788	121.112	0.738939	3.99985	0.475844	344.067	5.36891	6.06427	1.42327	5.43412	0.455148	351.364	10.1057	28.2834	1.14665	0	0	1.70982	0.0525941
391.401	2931.51	64.1485	1259.36	47.8533	47432.1	919.048	344286	7107.82	1.25467	0.154744	118.582	1.41774	3.08679	0.354133	311.21	8.45915	4.0433	1.02872	6.84424	0.640307	336.929	7.66762	27.1429	0.767748	0	0	1.54344	0.0634655
393.528	2915.29	42.4767	1224.77	36.4334	46989.4	670.398	339092	5399.95	1.25769	0.228624	113.434	2.37645	2.5303	0.451212	290.47	12.141	1.743	0.557076	7.1254	0.78608	325.128	4.50202	26.1888	0.418833	0	0	1.33967	0.0471139
395.656	2819.43	54.2824	1210.69	37.6383	46434.5	545.699	333581	4738.74	1.47497	0.332807	110.379	4.39533	1.75318	0.402167	271.919	12.0818	0.526032	0.192659	6.27936	0.482076	314.663	3.35248	25.2065	0.202308	0	0	1.14474	0.0453853
397.783	2721.05	53.9141	1180.08	35.2199	45488.9	376.823	324702	3318.23	1.56713	0.241697	110.938	4.09485	1.07297	0.212518	248.644	7.08918	0.102491	0.0437713	5.67133	0.603122	302.619	2.83669	24.9262	0.526286	0	0	0.97403	0.0455902
399.91	2808.52	45.6371	1154.14	23.7358	45436.6	379.756	323497	2226.32	1.38093	0.132584	110.269	3.44265	1.24167	0.167619	238.267	3.30786	0.0244865	0.0108266	6.11193	0.561435	304.75	2.55802	25.9475	0.697588	0	0	0.952405	0.0203895
402.037	2960.28	35.6755	1147.66	11.1078	46424.5	535.541	332493	2953.97	0.959028	0.147174	111.48	2.65761	1.42869	0.250877	242.105	4.92048	0.20524	0.0765748	7.58501	1.53842	317.842	2.42238	26.9568	0.432885	0	0	1.08381	0.0390148
404.164	2961.42	32.6117	1143.64	10.9309	46729.5	696.418	337646	3926.23	0.676037	0.10711	113.417	1.69333	1.04289	0.106952	249.596	7.40638	0.986208	0.338935	8.27343	1.13429	318.935	2.47111	26.7974	0.302185	0	0	1.11251	0.0463653
406.291	2816.48	45.9696	1117.23	11.9629	45510.6	437.854	331100	2324.5	0.700926	0.0743529	114.096	2.10649	0.670855	0.146451	253.619	8.99149	1.87431	0.568031	8.10214	0.53414	309.557	3.43606	25.7557	0.331588	0	0	1.10646	0.0519304
408.419	2785.48	52.3087	1104.8	11.8639	45214.6	438.012	327370	4133.29	0.874964	0.0714349	115.749	3.37038	0.378773	0.104349	249.86	9.70577	1.58024	0.481728	7.48376	0.531056	309.69	5.38566	25.1309	0.459134	0	0	1.15618	0.0676925
410.546	2931.35	43.7648	1136.3	20.0361	46590.6	739.261	334346	6108.93	1.15054	0.121268	122.304	2.80192	0.410523	0.0886444	259.614	9.96719	0.568908	0.193937	8.15026	0.532327	318.148	6.63244	25.3018	0.401489	0	0	1.2539	0.0734157
412.673	3003.35	51.8461	1163.56	16.4149	47406.7	956.027	337256	6862.01	1.5133	0.255291	122.829	2.4646	0.861373	0.176723	274.543	12.6383	0.1024	0.0372616	9.61594	0.869446	319.872	6.68082	24.9774	0.281983	0	0	1.43859	0.0488822
414.8	2986.21	45.1215	1191.34	10.1801	47523.9	824.252	336060	5278.68	1.62487	0.189095	118.746	1.75758	1.15338	0.199179	292.793	13.9191	0.224503	0.184886	10.0351	0.984651	320.69	4.57669	24.9671	0.327683	0	0	1.77365	0.037232
416.927	3029.44	53.2205	1247.95	16.6293	48225.9	541.898	343460	3525.26	1.15887	0.143344	118.771	3.13322	1.2056	0.30744	322.962	11.2817	0.664837	0.468801	8.53784	0.397558	334.068	3.33497	26.1214	0.384794	0	0	2.12897	0.0395849
419.054	3035.43	44.227	1278.9	18.2753	48701.3	311.588	349627	3681.95	0.625877	0.188974	117.591	2.36044	1.04335	0.231865	338.537	10.8892	0.772406	0.457632	7.12932	0.589268	342.944	3.61429	27.0506	0.237386	0	0	2.16869	0.0353702
421.182	2911.5	49.3328	1262.08	24.1513	47716.8	502.291	344419	4770.71	0.548229	0.142799	116.842	1.32004	0.87228	0.0947116	333.073	11.33	0.598403	0.207516	5.75575	0.680656	340.559	4.32104	27.2273	0.504517	0	0	1.90614	0.0430588
423.309	2765.86	45.4519	1229.18	20.0522	46288.8	506.906	337199	4759.69	0.935486	0.198583	114.869	1.56318	0.744708	0.0886745	322.856	12.9373	1.1319	0.26736	4.58536	0.45956	336.292	4.26247	27.1489	0.307375	0	0	1.69603	0.0492265
425.436	2713.97	32.5031	1206.18	9.12549	45329.4	399.35	332140	3381.29	1.20433	0.124175	114.797	3.24568	0.704369	0.136243	295.002	6.80563	1.76008	0.587725	4.08732	0.406889	329.479	3.0058	26.652	0.197023	0	0	1.49635	0.0596448
427.563	2753.44	52.3303	1194.26	15.3363	44711.2	481.189	326997	3287.65	1.06393	0.177395	116.55	3.43676	0.881526	0.22059	253.636	4.95528	1.17094	0.318461	4.34124	0.607904	319.274	4.84996	25.6883	0.321942	0	0	1.2839	0.0568664
429.69	2945.1	92.5056	1205.23	15.4926	44978.7	845.048	328784	6356.53	0.5943	0.181916	116.991	2.71316	1.18219	0.124549	230.759	7.01985	0.899538	0.362356	5.08533	0.676896	318.151	7.07502	26.0166	0.599585	0	0	1.22517	0.0800527
431.818	3082.72	85.5147	1218.58	13.1974	45743.3	750.748	332591	6211.4	0.272566	0.0941886	116.377	2.54382	1.65257	0.153919	222.145	6.43321	1.2319	0.616902	6.32623	0.524575	322.176	6.15715	26.5945	0.699219	0	0	1.21229	0.0861596
433.945	2998.97	60.9865	1227.92	14.8059	46209.3	468.838	331126	4449.89	0.343589	0.09135	116.271	2.29476	1.65792	0.18019	224.741	7.84394	1.07898	0.412607	8.20819	0.657975	322.99	4.12874	25.7512	0.780995	0	0	1.15752	0.0594845
436.072	2929.46	64.9196	1249.69	11.6875	46638	565.228	332493	3909.57	0.493265	0.0934102	115.071	3.13171	0.926717	0.104208	232.893	7.05084	1.32088	0.473794	9.05038	0.803679	324.273	3.38238	24.3864	0.653431	0	0	1.12934	0.0262438
438.199	2958.4	75.3592	1280.73	11.1155	46927	510.004	337318	3440.66	0.563035	0.0842041	113.84	3.25386	0.373279	0.0493758	240.103	3.98761	1.51727	0.523901	8.17053	0.802618	326.122	3.411	23.5755	0.354009	0	0	1.1999	0.0327233
440.326	2940.49	64.5415	1260.34	7.40264	46233.6	389.726	332578	2788.12	0.599458	0.107132	111.554	2.38927	0.530178	0.0750711	244.387	2.38051	0.720411	0.21294	6.57531	0.829384	320.822	3.64239	23.5037	0.301566	0	0	1.29964	0.0857653
442.453	2886.75	42.2359	1210.4	11.5207	45527.6	365.889	325445	2686.23	0.637952	0.150511	107.888	2.35269	1.23513	0.137248	252.715	6.36881	0.12575	0.0389226	6.79602	0.686951	311.104	3.5519	23.7258	0.436563	0	0	1.34146	0.107148
444.581	2884.41	59.7721	1206.98	20.2599	45887.9	584.932	326706	3367.99	0.658374	0.165824	108.577	1.42677	1.53198	0.103702	264.424	9.76616	0.00747845	0.00261227	8.82766	0.79464	306.003	3.92651	24.7845	0.500765	0	0	1.27857	0.0385073
446.708	2997.75	64.9256	1259.98	34.9058	47006.6	776.551	335129	5105.87	0.5651	0.143988	112.026	1.84428	1.18953	0.190083	262.027	8.22168	0.00275134	0.00243381	9.81939	0.496843	309.135	4.79223	25.9514	0.444707	0	0	1.18695	0.0419055
448.835	3034.43	40.1754	1262.35	28.8288	47477.2	712.971	338956	4724.74	0.516245	0.12927	118.001	3.43837	0.797462	0.214583	243.759	5.91124	0.000552555	0.000496978	8.88783	0.412896	310.744	3.30547	25.5811	0.363384	0	0	1.08712	0.0721052
450.962	2951.45	30.5031	1198.94	19.8152	46764.2	567.741	336520	4181.59	0.59573	0.129356	127.392	5.46141	0.792421	0.215968	223.466	6.29401	0.000599947	0.000544578	7.74703	0.528102	307.035	3.15236	24.7198	0.269344	0	0	1.01269	0.0650271
453.089	2969.1	31.6083	1187.7	29.8467	46487.9	452.225	337936	3471.77	0.651772	0.0902367	131.897	5.79343	1.07567	0.240065	219.798	8.15396	0.00459269	0.00420846	6.93387	0.824219	309.211	3.50172	24.9607	0.263981	0	0	1.00826	0.0629644
455.217	3040.1	27.685	1214.03	28.1926	47046.1	422.856	341600	2806.67	0.579319	0.0893022	129.549	4.77027	1.17849	0.25186	226.382	7.24004	0.0091913	0.00790043	6.23733	0.850627	313.421	1.4642	24.8059	0.437612	0	0	1.05983	0.0698771
457.344	3100.31	28.6135	1233.49	14.2663	47840.6	475.725	345180	3464.51	0.393933	0.04759	123.531	2.71191	0.824975	0.151413	222.944	6.43497	0.00907748	0.00777013	7.76675	0.813412	315.023	1.99348	24.5465	0.526925	0	0	1.08799	0.0577492
459.471	3085.92	25.9437	1236.28	8.68084	47331.6	403.796	342774	3038.17	0.363399	0.0593003	118.161	3.41637	0.662907	0.0887539	220.75	7.08079	0.00678528	0.00618416	10.3287	1.07376	309.207	2.34443	24.8214	0.45005	0	0	1.06748	0.0645817
461.598	3024.22	44.0465	1230.38	9.4812	46458.7	376.02	338061	2540.02	0.56986	0.135218	115.769	4.29494	0.869857	0.151138	228.728	8.81009	0.00600976	0.00489584	10.8384	1.11208	300.979	2.52883	24.8768	0.378185	0	0	1.05748	0.0575667
463.725	2981.87	23.4575	1230.11	9.78503	46469.3	273.094	336333	1773.97	0.769671	0.123699	116.45	4.00247	0.853197	0.169359	246.272	8.05286	0.00945245	0.00601505	7.92747	0.646422	298.063	2.60027	24.3846	0.384473	0	0	1.11583	0.0437859
465.852	3011.25	14.4694	1232.37	11.7811	47103.2	159.535	339313	1451.28	0.83098	0.151108	116.987	3.37083	0.579052	0.118837	272.394	9.3719	0.0313638	0.0251721	5.41594	0.352379	300.752	1.71846	23.7247	0.490945	0	0	1.23615	0.0413816
467.98	3032.26	25.3197	1226.18	18.0843	47622.9	329.157	343851	2045.57	0.812191	0.118685	116.986	2.6124	0.266132	0.0818857	287.387	13.2076	0.0396011	0.0345809	5.16883	0.672489	307.513	3.17849	23.7973	0.551965	0	0	1.43429	0.0376492
470.107	2992.46	39.304	1238.73	17.643	48235.9	467.878	348745	2821.02	0.811817	0.159044	115.321	2.08905	0.0668621	0.0293374	306.696	16.7486	0.0170407	0.0120071	5.0952	0.794022	318.065	4.94291	24.622	0.525363	0	0	1.73182	0.0593005
472.234	2866.6	26.6119	1242.44	19.0447	48043.3	295.62	346917	2258.02	0.625881	0.162857	117.347	1.63361	0.0800287	0.0390121	340.12	13.4086	0.0502108	0.0225216	6.5066	0.939969	324.481	3.64158	26.1114	0.700738	0	0	2.13597	0.0743092
474.361	2803.75	45.1306	1251.71	16.9112	48016.8	454.068	345442	2955.45	0.458389	0.0790482	126.343	1.8309	0.502533	0.277522	382.803	11.9014	0.258415	0.114537	7.78873	0.831191	330.513	4.42842	27.9371	0.713195	0	0	2.49851	0.0459366
476.488	2919.21	68.193	1281.34	15.1686	49489.9	784.252	352895	3898.88	0.659309	0.141227	135.104	1.81806	1.26557	0.623188	426.494	9.42703	0.563267	0.257562	6.58895	0.657993	341.527	5.9824	29.7565	0.713447	0	0	2.72027	0.0505595
478.616	2999.03	72.0647	1275.81	15.959	50334.7	847.533	355664	3966.03	0.947172	0.20089	134.462	3.40252	1.38096	0.552285	437.221	9.33959	0.609746	0.280263	5.31492	0.484828	345.843	6.22987	29.6735	0.677022	0	0	2.56774	0.0510392
480.743	2931.13	56.0439	1230.98	13.8146	49122.9	796.974	347331	3077.25	0.866327	0.114441	129.146	3.62332	0.948639	0.326836	407.961	13.0646	0.550429	0.335584	5.9979	0.680593	336.414	5.06364	27.526	0.675677	0	0	2.16774	0.0850617
482.87	2932.44	48.6987	1229.24	13.7994	48181.5	593.662	343702	2547.06	0.701865	0.0776827	128.766	3.37251	0.647112	0.150607	369.693	10.4486	0.335002	0.244096	7.47516	0.960657	325.286	4.20718	26.1744	0.415393	0	0	1.79409	0.0833931
484.997	2983.44	27.9729	1242.41	17.1696	47894.3	221.499	344327	1446.63	0.796014	0.139274	136.932	3.4047	0.735475	0.185943	346.145	7.26391	0.13349	0.0805405	7.36465	0.843455	317.178	3.39225	25.505	0.333621	0	0	1.41702	0.0529442
487.124	2993.94	48.4874	1248.58	16.0248	47354	264.458	341396	1956.6	0.842381	0.0896202	137.181	2.42576	0.77653	0.24809	337.336	8.43854	0.431086	0.332173	6.39038	0.793741	312.199	4.05794	24.7496	0.347677	0	0	1.11065	0.0597215
489.251	3051.3	81.5416	1238.57	16.856	47071.2	548.68	338390	4013.23	0.872476	0.136294	130.002	2.50951	0.630285	0.128413	333.802	5.53497	0.98171	0.684729	5.10309	0.879473	314.215	5.38752	23.9893	0.676802	0	0	1.01511	0.0776099
491.379	3177.73	63.2593	1224.6	8.14412	47221.6	568.127	339317	3413.5	1.11797	0.257829	125.534	4.72956	1.00779	0.197824	319.573	6.47514	0.747852	0.437177	4.33929	0.49297	322.057	4.61227	23.2038	0.661727	0	0	1.0614	0.0424633
493.506	3205.18	34.4362	1218.23	6.07038	47049.9	347.118	339445	1959.05	1.25161	0.149458	121.177	4.9077	2.17528	0.388125	293.868	6.65674	0.346381	0.101659	5.96048	0.593166	325.042	2.34207	22.7096	0.590555	0	0	1.07751	0.0542612
495.633	3001.26	46.4345	1179.66	6.75208	45058.1	317.671	327426	1629.17	1.18469	0.152222	119.357	3.13149	3.41916	0.637033	275.115	9.17638	0.72294	0.31981	7.00003	1.15357	309.914	1.51711	22.6134	0.516599	0	0	0.951544	0.0534434
497.76	2780.68	57.653	1148.15	8.40747	43309.5	353.029	315542	1670.26	1.00128	0.16772	120.942	2.06743	3.40367	0.686468	267.416	11.743	1.25827	0.662657	5.90428	1.10708	291.885	1.59405	22.8082	0.466287	0	0	0.816544	0.0334732
499.887	2732.15	50.8576	1129.91	13.408	42837.7	423.068	311552	3290.03	0.804084	0.0625755	120.93	2.05358	2.58233	0.552045	252.989	9.37878	0.888057	0.470084	4.65398	0.864462	282.979	2.25763	22.5889	0.341077	0	0	0.757879	0.0312744
502.015	2705.4	47.5159	1111.78	15.5634	41739.2	432.35	304261	4113.06	0.704183	0.189029	121.951	1.41174	1.84047	0.384482	232.015	3.52205	0.626214	0.155799	4.4969	0.658004	275.784	1.52774	21.8161	0.275565	0	0	0.683259	0.031892
504.142	2710.29	76.5831	1120.7	26.3492	41205.3	575.668	301121	5054.06	0.537802	0.172153	127.118	1.81516	1.70246	0.439868	217.031	8.12963	0.906063	0.287851	4.95681	0.617438	272.474	3.47772	21.6751	0.218091	0	0	0.610373	0.0333737
506.269	2809.77	64.5852	1162.15	27.529	42725.1	419.895	310485	4093.12	0.515267	0.101505	127.744	1.80574	1.72379	0.459908	215.086	6.92222	0.879888	0.198206	5.88844	0.681514	279.331	6.00184	22.3642	0.460141	0	0	0.648057	0.0162329
508.396	2911.24	70.6427	1181.04	31.3534	44589.7	720.075	321615	5060	0.688672	0.0665877	124.398	2.33197	1.66675	0.363547	221.734	9.96279	1.09214	0.406899	7.4487	0.815694	291.31	8.35882	22.5012	0.706027	0	0	0.707926	0.0373827
510.523	2939.22	65.8311	1141.28	35.5388	44933.6	844.229	323614	5614.14	0.978291	0.0953604	122.035	1.64434	1.7762	0.282742	226.058	13.6898	1.29933	0.581802	8.33278	0.819707	293.09	7.95374	22.0291	0.483455	0	0	0.695872	0.0364104
512.65	2888.66	61.6313	1095.93	31.2672	43609.1	680.986	316465	4402.77	1.24638	0.118506	123.017	2.8381	1.52507	0.316991	225.961	13.2681	0.821488	0.289226	7.94502	0.662496	285.172	4.81684	21.3234	0.412566	0	0	0.630849	0.0276254
514.778	2807.01	54.552	1078.76	22.6557	42148	537.009	307491	3781.05	1.20114	0.155146	125.796	2.62265	1.14051	0.288874	220.092	8.802	0.6911	0.343613	6.40566	0.888817	278.105	2.61395	20.1046	0.403644	0	0	0.559828	0.036035
516.905	2807.37	40.9224	1081.6	7.51973	42170.8	550.1	305442	4024.58	0.874986	0.133341	125.182	3.33591	0.969426	0.225069	206.414	7.16957	0.77182	0.419599	4.31057	0.599777	276.388	2.78802	19.8301	0.402444	0	0	0.556198	0.0211379
519.032	2877.98	31.125	1094.28	14.4329	43100.9	473.821	308809	3427.69	0.786972	0.0636686	121.695	4.72181	0.868574	0.188386	204.004	5.72955	0.384777	0.172036	3.80717	0.593085	276.642	3.41584	20.2208	0.183089	0	0	0.596049	0.0205915
521.159	2881.59	46.48	1103.21	14.6322	43179.1	327.108	307418	2954.94	0.777588	0.0604661	121.122	3.6222	1.27576	0.271169	206.761	7.46519	0.387691	0.164462	5.04517	0.906467	272.633	4.34729	19.9967	0.461224	0	0	0.599014	0.037334
523.286	2926.04	47.7189	1122.13	24.144	42947.7	616.609	307778	2820.08	0.806775	0.119228	123.562	4.35461	1.60773	0.404839	199.959	12.9167	0.87317	0.391224	5.32789	0.720993	271.948	4.09009	20.3304	0.55097	0	0	0.670074	0.0463183
525.413	2969.12	20.5819	1107.42	33.067	42996.7	688.502	312380	2927.87	1.18531	0.198848	125.783	5.00835	1.3258	0.273893	190.791	10.0962	0.917533	0.381105	4.59038	0.470094	275.022	3.48078	21.0211	0.331792	0	0	0.717743	0.0375475
527.541	2885.95	14.0265	1067.79	21.7397	42742.1	533.425	312564	2006.85	1.1627	0.154952	126.58	2.75378	1.06792	0.222366	190.523	5.29829	0.892699	0.302754	3.87465	0.467296	275.065	3.9239	21.2182	0.303669	0	0	0.693609	0.054984
529.668	2754.91	20.7851	1038.9	12.3883	42220	490.299	308607	1217.35	0.763618	0.0966595	123.804	1.90293	0.908292	0.257108	182.867	5.89096	1.79266	0.655957	4.26871	0.526806	271.67	3.74826	21.0505	0.161213	0	0	0.687153	0.0579545
531.795	2733.9	27.3865	1038.79	6.13639	42304.6	411.486	307650	1704.35	0.535454	0.0815536	118.426	3.52532	0.90955	0.296225	171.521	5.78303	2.33634	0.65724	5.49551	0.57131	269.049	3.52002	21.3172	0.198946	0	0	0.671781	0.0486274
533.922	2815.26	27.1411	1072.05	11.0594	43117.2	320.053	310933	3172.2	0.476926	0.147832	120.108	2.5323	1.11231	0.381276	187.955	5.80504	1.52056	0.275128	6.3538	0.710747	273.475	3.43135	22.3856	0.245391	0	0	0.617353	0.0426875
536.049	2909.55	31.0592	1115.52	12.5678	44545.1	374.868	318351	3248.95	0.48849	0.20689	126.045	1.60919	1.13978	0.440177	222.325	7.16314	0.511571	0.117075	7.20086	0.926685	282.374	3.32326	23.8488	0.358785	0	0	0.592842	0.0397497
538.177	2887.75	23.1957	1127.68	6.16033	45115	323.696	322990	2619.3	0.435644	0.178065	123.347	3.10479	0.878377	0.353522	227.058	5.05727	0.0861784	0.0234994	6.61294	0.879712	285.487	1.77337	24.4693	0.319427	0	0	0.604125	0.028576
540.304	2809.5	26.3679	1112.92	11.0402	44922.1	445.294	323820	2793.78	0.474481	0.15549	117.448	4.10265	0.981805	0.318278	220.289	6.22104	0.043706	0.0205423	4.53312	0.710709	287.173	2.94339	24.9315	0.57878	0	0	0.636332	0.0489118
542.431	2839.63	57.086	1107.04	18.058	45554	536.397	326708	3425.89	0.639621	0.178023	120.02	2.46854	1.73243	0.431144	226.286	7.5824	0.197824	0.0771704	3.85944	0.649877	294.854	5.60902	25.6796	0.848413	0	0	0.723834	0.0512313
544.558	2867.82	70.0023	1106.78	17.8351	46327.3	533.025	327908	2645.04	0.63467	0.149793	122.244	3.13316	2.1849	0.403992	232.758	7.01996	0.731028	0.297876	4.65742	0.728861	298.87	5.66086	25.6238	0.861141	0	0	0.877565	0.0503692
546.685	2795.27	64.0825	1128.36	20.4941	46528.7	427.845	327048	2100.57	0.549954	0.153684	122.196	3.5248	2.16832	0.360663	230.615	3.82572	1.51594	0.644312	5.27445	0.67318	299.023	3.83852	25.1616	0.892762	0	0	1.0643	0.0820823
548.812	2725.82	50.6324	1177.77	24.3332	46291.4	420.744	325985	2502.11	0.598143	0.133948	123.35	4.26677	2.06163	0.372691	228.104	4.99954	1.58818	0.40265	4.86409	0.481456	299.683	2.46666	24.7878	0.869035	0	0	1.18206	0.0779955
550.94	2831.43	52.7547	1221.22	23.198	46175.6	409.074	327632	3135.53	0.842918	0.161508	129.874	4.29054	1.90146	0.402319	228.974	3.59305	1.32861	0.416209	4.80372	0.507933	300.056	2.2047	24.6009	0.524692	0	0	1.19491	0.0401893
553.067	3003.24	54.1787	1249.62	18.7315	46335.7	535.541	330872	3505.6	0.924982	0.167268	131.807	4.10309	1.88662	0.555188	220.814	4.6442	0.781253	0.321148	6.06307	0.9002	299.189	3.4621	24.9569	0.326663	0	0	1.15914	0.0556431
555.194	3107.51	45.2963	1258.49	15.5544	47195.2	623.342	335698	3379.54	0.667427	0.110768	124.804	3.62858	1.60682	0.631828	208.416	5.47201	0.216928	0.0938153	7.11534	0.936302	298.059	4.96882	25.2741	0.514295	0	0	1.2024	0.0848326
557.321	3149.93	63.5956	1251.16	27.1091	48323.1	923.573	339571	5209.91	0.405812	0.0496892	121.939	3.41793	0.972542	0.448679	209.085	8.74485	0.0372032	0.0109959	7.01389	0.974499	295.964	6.27875	24.3981	0.832081	0	0	1.2149	0.094411
559.448	3048.08	89.4771	1213.46	28.2255	47671.6	1073.06	335641	6707.94	0.50598	0.0687466	116.923	3.19353	0.96857	0.291672	200.514	11.6061	0.151224	0.0898214	7.18385	1.37391	290.697	6.66324	22.8523	0.878201	0	0	1.07276	0.080776
561.576	2903.64	80.1605	1159.08	16.1385	45563.5	892.465	326996	5747.5	0.667231	0.122341	113.317	2.69326	1.57862	0.407605	176.495	8.40559	0.415782	0.221081	6.72174	0.88586	286.386	5.02081	21.9004	0.689368	0	0	0.969895	0.0905494
563.703	2866.18	43.376	1140.26	15.0667	44434.6	626.651	323521	3876.25	0.55699	0.0872239	118.599	2.90987	1.60886	0.355122	165.936	5.28452	0.385033	0.184403	6.23032	0.464774	289.595	2.97246	21.7857	0.651482	0	0	0.907271	0.102566
565.83	2873.52	40.8927	1151.32	14.7172	44094.3	467.699	320515	3902.16	0.489659	0.0673109	119.719	3.3065	1.4583	0.251325	163.081	4.38482	0.135321	0.0672222	7.1196	0.610683	291.195	2.25386	21.5025	0.64072	0	0	0.859184	0.0925612
567.957	2866.27	38.7416	1169	14.2666	43855.3	355.963	318099	3389.41	0.639482	0.13973	119.388	2.32665	1.65092	0.325948	163.483	4.49501	0.0197521	0.0104663	8.10736	0.481514	287.799	3.16326	20.8427	0.485409	0	0	0.844287	0.0654798
570.084	2833.08	30.0357	1202.56	14.6975	43885.9	259.401	316660	2981.81	0.820711	0.157435	125.597	2.35023	1.63556	0.268	165.283	4.1537	0.00189822	0.000972675	7.79094	0.625201	281.901	3.90069	21.1685	0.463985	0	0	0.821649	0.0435886
572.211	2803.09	34.9927	1214.31	16.3744	43812.2	395.094	313141	2654.13	0.921383	0.126451	130.249	2.78938	1.41538	0.246395	171.563	3.50307	0.0216474	0.00831706	6.40949	0.978696	278.118	2.93796	21.8476	0.396912	0	0	0.819471	0.0544561
574.339	2797.49	34.0519	1177.81	19.3826	43460.6	354.465	311548	2235.6	0.869756	0.152453	133.431	1.94302	0.94249	0.210647	186.118	3.08936	0.218857	0.0960075	4.6545	0.909487	275.984	2.09311	22.1678	0.481088	0	0	0.843758	0.0809723
576.466	2803.12	36.3522	1161.24	24.4245	43252	267.037	312902	2565.64	0.872038	0.176306	133.782	3.42679	0.525184	0.12033	209.482	3.53151	0.670888	0.302135	4.08621	0.744105	272.882	3.20953	21.8389	0.450432	0	0	0.905804	0.0724573
578.593	2855.14	44.8971	1176.81	26.6431	43310.5	256.995	312727	2799.07	0.863205	0.18048	127.507	3.57404	0.531079	0.103213	231.113	4.19027	0.757191	0.346897	4.91596	0.713043	273.358	2.69301	20.6712	0.506481	0	0	1.05097	0.0502367
580.72	2915.53	34.1122	1170.24	19.8065	43395.8	193.307	311862	2374.73	0.626761	0.145305	124.781	2.25403	0.957075	0.141957	228.412	3.43503	0.336414	0.150775	7.30081	0.557224	275.647	1.37451	19.7137	0.390768	0	0	1.13342	0.0329626
582.847	2914.86	32.1608	1148.09	8.87754	43325.5	278.526	311593	2494.76	0.540589	0.107816	123.175	3.41343	1.61607	0.254561	206.469	2.22435	0.0577446	0.0296507	9.28758	0.664244	274.209	1.74959	19.9102	0.423078	0	0	1.08006	0.0270613
584.975	2880.89	42.9451	1148.57	7.02137	43356.6	285.751	308660	3014.76	0.666679	0.183265	119.723	2.48981	2.10586	0.28618	186.77	3.28326	0.00402162	0.00210094	9.69745	0.908824	272.039	2.76942	19.9621	0.438619	0	0	1.01982	0.0545679
587.102	2868.9	34.5698	1182.76	8.16497	43456	433.666	304153	3336.84	0.48666	0.188401	119.468	3.14359	2.21939	0.299902	169.988	4.26586	0.00844343	0.00365632	9.36768	0.952626	270.054	3.56559	19.476	0.424029	0	0	0.97261	0.0524528
589.229	2906.3	37.361	1211.13	8.02377	43456.6	593.557	302700	3565.57	0.254542	0.0812155	120.76	2.37924	1.91475	0.277269	156.668	5.17048	0.108214	0.0501463	8.27147	0.817943	269.134	4.6864	19.2667	0.294117	0	0	0.837558	0.0310006
591.356	2912.42	27.8838	1197.45	10.8435	42851.8	486.87	299549	2971.36	0.368896	0.101599	124.193	1.73505	1.43908	0.207986	147.572	4.37589	0.51557	0.22915	8.71843	1.13083	265.072	3.71712	19.2917	0.249294	0	0	0.665375	0.0225236
593.483	2853.35	28.5697	1141.76	16.3979	41559.2	414.086	293403	2566.84	0.599806	0.166195	129.595	1.59962	1.03204	0.202424	148.68	3.28859	0.977329	0.44358	10.2688	0.999133	257.615	2.64819	18.8979	0.414137	0	0	0.571693	0.0312976
595.61	2857.92	84.0997	1106.74	36.555	40540.5	760.762	289350	5134.55	0.559944	0.155132	130.787	3.45814	0.817989	0.210467	159.924	2.97355	0.728987	0.319192	10.4389	0.578286	251.997	3.72923	18.1854	0.558151	0	0	0.559207	0.0344974
597.738	2867.9	136.813	1097.99	45.2813	39955.6	1031.02	287410	7141.07	0.440093	0.120406	125.821	4.28188	1.1546	0.312039	160.196	6.34387	0.254583	0.0927771	8.97341	0.849225	246.899	5.3393	18.1657	0.600955	0	0	0.546748	0.0380254
599.865	2869.77	126.32	1093.96	35.7591	39822.7	846.819	288417	5815.27	0.530031	0.14944	122.91	3.26145	1.40103	0.343874	159.103	7.48436	0.448427	0.186323	7.08835	1.11364	244.504	5.46189	18.4871	0.549611	0	0	0.564664	0.045416
601.992	2871.52	108.844	1089.12	35.5882	40234.2	794.522	291240	4733.96	0.571553	0.0949307	124.566	2.98545	1.03755	0.321199	164.299	8.09708	1.29374	0.586362	5.52541	1.08142	247.342	5.38952	18.1152	0.470255	0	0	0.62353	0.0260538
604.119	2888.96	107.435	1098.84	31.3071	40981.4	1034.2	294518	6348.01	0.481974	0.0516492	123.214	3.85157	0.543836	0.139413	169.392	8.30704	1.41042	0.644153	4.54383	0.69978	254.965	5.97461	17.9052	0.316437	0	0	0.65692	0.0257028
606.246	2879.71	77.5557	1103.79	20.9689	41343.1	1041.65	297183	6626.09	0.332335	0.105734	116.215	5.70979	0.600178	0.0451517	173.604	9.06529	0.609933	0.275317	4.77844	0.930202	259.542	5.37399	18.8227	0.239791	0	0	0.62999	0.0409303
608.374	2747.21	29.7245	1074.54	9.69982	40080.7	548.173	291747	3040.48	0.241107	0.0959691	107.825	3.34683	1.35424	0.119176	171.423	7.08886	0.102496	0.0526036	5.59079	1.39718	251.872	2.915	19.2417	0.396642	0	0	0.539806	0.0290948
610.501	2617.74	25.591	1036	9.31317	38650.6	219.275	280885	1790.58	0.345125	0.0868223	103.892	3.1456	1.96971	0.376192	170.789	4.28313	0.0221433	0.00966652	6.00535	1.66801	242.096	2.83309	18.6411	0.636374	0	0	0.502228	0.0391464
612.628	2599.98	50.744	1022.18	13.9711	38077.4	233.865	271180	2213.24	0.614082	0.121817	107.235	3.20604	1.65641	0.428255	172.707	6.13009	0.195967	0.0739431	5.23526	1.4047	238.754	3.2713	17.8498	0.504906	0	0	0.518863	0.0277964
614.755	2656.13	70.9138	1032.47	19.1666	37921.8	221.885	266948	3220.11	0.705501	0.127023	113.786	3.01094	0.993778	0.187059	166.575	8.4059	0.89901	0.327826	3.97762	0.810078	239.775	3.00034	17.1948	0.339359	0	0	0.551318	0.039569
616.882	2785.81	80.7537	1084.86	15.2795	38630.8	430.854	272207	4685.83	0.577046	0.107828	121.565	3.87535	0.764341	0.211636	173.182	8.76882	1.61641	0.591123	3.35385	0.447939	244.995	5.16133	17.076	0.443311	0	0	0.59844	0.0585874
619.009	2807.77	78.3269	1129.74	11.5814	39092	659.388	276155	5462.69	0.405449	0.0987033	127.022	3.35024	0.590377	0.137152	184.359	6.41346	1.12655	0.402246	4.17979	0.654303	246.421	5.76337	16.8598	0.402323	0	0	0.671635	0.0515613
621.137	2756.72	64.9702	1137.85	11.7587	39200.7	768.905	278289	5657.78	0.2511	0.0690028	122.607	3.56699	0.572262	0.14914	182.905	4.73399	0.304795	0.109182	4.71224	0.617899	247.568	5.61747	16.4855	0.297568	0	0	0.812138	0.0656324
623.264	2779.74	52.087	1178.33	11.6656	39776.2	513.329	283808	4022.55	0.212001	0.0532057	116.942	5.8436	0.682798	0.168022	179.405	4.37521	0.0295843	0.0102874	4.32019	0.173072	253.007	3.36083	16.3058	0.346887	0	0	0.940636	0.0738105
625.391	2755.83	54.8453	1222.51	14.1573	39885.5	414.164	286126	3042.76	0.275554	0.0590066	123.111	7.49524	0.872512	0.23511	181.881	4.25069	0.000952168	0.000396454	4.04324	0.262384	256.295	3.46119	16.0779	0.686546	0	0	0.924531	0.0615209
627.518	2709.31	63.0417	1234.2	17.4169	39317.6	577.675	284845	3673.06	0.338761	0.0732896	131.249	7.6508	1.18725	0.383284	180.084	3.68096	1.07102e-05	6.30875e-06	4.46619	0.732336	255.13	5.27735	15.8833	0.900107	0	0	0.820712	0.0641989
629.645	2691.04	47.1256	1232.31	18.3277	38602.9	471.729	282665	3341.22	0.310216	0.0755395	138.737	6.38873	1.00183	0.279581	170.862	1.88681	3.95827e-08	3.73189e-08	5.61229	0.857796	252.766	4.98383	16.0219	0.624943	0	0	0.709641	0.0438496
631.773	2718.46	29.5034	1238.48	15.2069	37959.6	347.935	280355	3387.21	0.288895	0.063524	149.944	4.07563	0.471097	0.138081	165.753	4.01411	0	0	6.56834	0.824292	249.457	3.83554	15.3965	0.204593	0	0	0.60032	0.0151068
633.9	2841.87	28.8741	1276.38	10.4131	37875.6	280.527	281720	2960.62	0.343114	0.125535	155.094	3.24602	0.293381	0.11449	164.166	4.15903	0	0	5.84498	1.01999	246.601	2.1841	14.0493	0.363934	0	0	0.548557	0.0172361
636.027	2942.14	33.6307	1314.12	17.822	38126.2	315.868	282597	2342.4	0.304954	0.111622	147.19	2.25388	0.537531	0.223639	163.017	5.16235	0	0	5.00043	0.95338	245.657	3.32627	13.2442	0.370577	0	0	0.543896	0.0286275
638.154	2976.26	29.6997	1335.78	20.0683	38635.2	416.385	282253	2768.22	0.21069	0.049875	139.134	1.25273	0.90117	0.305862	160.263	6.73476	0	0	5.25489	0.600178	247.894	4.38961	13.0368	0.237187	0	0	0.541549	0.027692
640.281	2997.91	49.3519	1354.74	21.0873	38930.4	571.405	282936	4256.67	0.272598	0.0898531	137.786	1.59906	1.30745	0.319372	156.037	6.74202	0	0	6.36871	0.664034	248.432	4.77413	13.196	0.58608	0	0	0.546245	0.0283256
642.408	2927.46	47.4369	1336.37	28.1385	38005.2	413.347	278733	3377.63	0.462039	0.195672	136.55	1.99184	1.17695	0.248985	150.892	3.13144	0	0	8.0308	0.968084	241.249	3.67354	12.9927	0.47931	0	0	0.561761	0.0395614
644.536	2958.59	43.4929	1351.24	34.6323	38366	491.908	281668	2914.01	0.493944	0.207191	134.693	3.38249	0.637107	0.132297	152.207	3.0194	0	0	9.1215	1.0919	240.288	3.82147	12.4932	0.247719	0	0	0.609675	0.0450575
646.663	3014.53	41.5298	1379.14	29.0087	39528.3	488.51	287570	3315.94	0.33693	0.120051	132.604	2.68966	0.639451	0.206182	156.153	2.95101	9.53569e-05	8.99034e-05	9.64533	0.730587	243.034	3.99636	12.1732	0.241782	0	0	0.701144	0.0400884
648.79	3027.91	59.0572	1393.94	25.883	39737.8	604.049	288763	4103.03	0.408247	0.147769	127.832	2.39291	0.945182	0.385816	152.782	4.35129	0.00375463	0.00346929	9.27808	0.673032	243.355	4.64952	12.0019	0.231935	0	0	0.791199	0.0325337
650.917	3034.41	67.8786	1396.28	24.4861	39263.1	668.539	287396	4849.35	0.616553	0.147913	123.548	0.913979	0.717573	0.222244	151.603	5.29403	0.0405604	0.037017	8.75179	0.8108	242.462	4.83289	11.7957	0.360632	0	0	0.837099	0.0356806
653.044	3056.02	42.6167	1411.57	20.3048	39197.5	488.533	288860	4558.08	0.684082	0.102634	129.932	2.48466	0.585658	0.164297	153.407	5.84071	0.170139	0.150631	8.08029	0.582238	242.564	4.23973	12.0057	0.510079	0	0	0.819007	0.0413687
655.171	3122.83	39.6421	1450.81	18.2681	40221.6	389.763	295223	3543.72	0.712626	0.146699	143.12	2.32735	0.622725	0.168019	164.857	7.47873	0.229058	0.191357	7.15424	0.39689	246.607	3.21851	12.6179	0.335768	0	0	0.824026	0.0313511
657.299	3121.25	27.859	1460.53	18.3382	40827.1	317.349	296850	2381.08	0.618162	0.143408	148.217	2.55	0.862582	0.22312	182.084	8.33114	0.111875	0.0473979	6.92823	0.336185	250.499	2.03276	13.0173	0.127595	0	0	0.853273	0.0286226
659.426	3070.17	27.9408	1470.33	19.8786	40827.7	148.659	295126	2461.68	0.472603	0.0871492	145.193	2.05323	1.06018	0.284338	196.194	8.67771	0.248404	0.106584	8.23622	0.640242	251.362	2.2372	13.2089	0.252723	0	0	0.884963	0.0536155
661.553	3093.01	45.0905	1530.62	22.2315	41128.3	268.533	298765	2761.12	0.35877	0.0521286	142.937	3.28548	0.910039	0.245669	201.817	7.93427	0.506883	0.231084	10.0936	0.968475	251.934	3.59008	13.0501	0.222186	0	0	0.970793	0.0854087
663.68	3193.45	50.9364	1597.69	18.0031	41850.2	376.833	305734	2597.39	0.282478	0.0646065	137.739	4.0648	0.821092	0.206391	203.034	5.57131	0.444794	0.196676	10.7917	0.637119	254.978	3.88152	12.4284	0.302793	0	0	1.19622	0.0741801
665.807	3239.79	46.3921	1640.95	12.7479	42339.1	364.737	307615	1333	0.224626	0.0227938	131.462	3.69513	1.38167	0.253916	215.79	4.37123	0.289939	0.126163	11.0473	0.53165	256.978	2.12405	12.0759	0.229109	0	0	1.61496	0.0627499
667.935	3231.7	45.6465	1664.19	19.887	42317.5	465.205	306329	2280.2	0.311376	0.047709	132.497	3.71773	1.80734	0.250153	244.351	9.70707	0.226236	0.102674	10.7701	0.517206	257.395	1.78609	12.6251	0.310527	0	0	1.96083	0.0935731
670.062	3148.49	38.6479	1666.08	20.5987	41728.3	517.071	303777	2841.84	0.441091	0.103068	140.156	3.26733	1.28216	0.196181	259.697	13.7223	0.104443	0.046195	9.11083	0.859732	254.776	2.36509	13.0841	0.428132	0	0	2.01477	0.0893844
672.189	3021.01	32.7321	1680.33	18.0341	40861.5	397.267	301646	1882.29	0.432958	0.108718	144.14	4.77843	0.983669	0.158916	248.284	11.2811	0.0196063	0.00918924	7.59773	0.771154	251.046	2.87531	12.8779	0.35481	0	0	2.00861	0.0311564
674.316	2931.76	53.0607	1697.25	31.8516	40637.7	581.074	299806	3247.55	0.484296	0.0819065	148.797	5.75874	1.44322	0.31324	236.647	6.23709	0.00131201	0.00064016	7.02157	0.613883	250.577	4.80899	12.4734	0.322462	0	0	1.98485	0.0830939
676.443	2878.09	65.9616	1683.82	23.9323	40971.5	669.359	296499	3609.96	0.629227	0.135791	150.153	4.83595	1.75757	0.324877	231.389	5.51791	2.841e-05	1.29442e-05	6.49051	0.549959	251.344	4.90639	11.9605	0.379117	0	0	1.8201	0.112515
678.57	2846.99	73.2101	1645.88	22.9476	41131.7	575.779	295320	2699.49	0.508222	0.117015	143.715	2.87737	1.68023	0.370446	218.013	4.87646	2.22675e-07	1.63708e-07	6.18771	0.452919	251.392	3.07481	11.4247	0.223114	0	0	1.56441	0.102451
680.698	2851.77	56.0735	1617.65	24.6044	41262.1	459.128	297607	3057.71	0.304754	0.0794182	136.607	2.05865	1.46105	0.347417	207.375	2.58273	0.000159565	0.000113435	7.81785	0.582119	253.01	4.31514	11.357	0.141991	0	0	1.39148	0.0645066
682.825	2891.25	50.629	1650.86	32.6821	42230.2	455.126	303433	3193.86	0.375985	0.111334	135.514	2.64422	1.33502	0.204371	211.713	5.0217	0.00892903	0.00655928	9.7719	1.0344	259.483	4.72899	11.9367	0.297947	0	0	1.28547	0.0452581
684.952	2903.99	70.7204	1715.01	39.756	43161.4	529.373	308498	3689.81	0.522466	0.152624	136.39	2.52081	0.95404	0.136829	226.652	6.30433	0.109517	0.0793122	9.94285	1.61588	265.71	4.31958	12.549	0.308009	0	0	1.19544	0.0515711
687.079	2912.98	70.3778	1772.32	35.3431	43513.2	675.928	312223	4930.83	0.509056	0.162023	133.363	2.80905	0.487336	0.108626	237.454	5.82068	0.359798	0.224699	7.92464	1.11888	268.45	4.41156	12.806	0.347997	0	0	1.09991	0.0673595
689.206	2941.25	67.8324	1788.14	28.6703	43195	681.893	312859	4369.03	0.348618	0.0930168	129.84	2.16382	0.263903	0.108196	239.023	5.27136	0.403037	0.213829	7.58853	1.13856	267.794	4.3679	12.7691	0.244189	0	0	1.04606	0.0705828
691.334	2930.23	72.1462	1795.24	32.4033	42720.1	745.74	311481	4022.55	0.229073	0.0420626	129.229	1.87859	0.266833	0.180259	244.012	3.83775	0.148251	0.068395	9.42452	1.34707	266.787	5.32217	12.6268	0.219071	0	0	1.06512	0.0639226
693.461	2887.93	69.4909	1842.12	39.9655	43110.3	807.922	312345	4303.03	0.168624	0.0227534	138.129	2.1481	0.287309	0.153015	260.023	4.01189	0.0170278	0.00684622	8.73901	0.51923	267.097	5.73222	12.7692	0.279934	0	0	1.17773	0.0642997
695.588	2757.78	72.7256	1807.74	40.6327	42702.3	709.127	304916	4479.92	0.166749	0.0331933	143.318	1.97782	0.332067	0.106321	262.065	4.4221	0.00073277	0.000332146	7.34395	0.830412	260.475	3.78225	12.8634	0.321321	0	0	1.31806	0.0687906
697.715	2570.87	72.2283	1661.85	31.4216	40939.5	759.544	287990	5591.92	0.15817	0.0382088	137.258	3.46235	0.369108	0.0763835	241.695	8.04617	1.30077e-05	5.11082e-06	6.72318	1.05659	247.233	2.67382	12.0344	0.322602	0	0	1.36199	0.081716
699.842	2366.92	114.472	1507.9	51.0193	38268.5	1346.73	267242	10147.7	0.0983482	0.0189048	130.708	3.00655	0.273309	0.0855934	222.017	12.3835	0.000193962	0.000182781	6.02769	0.541518	229.924	6.50339	10.9597	0.555976	0	0	1.29041	0.061881
701.969	2169.12	135.984	1386.74	66.962	35229.2	1719.81	246390	12836.9	0.101634	0.0228451	133.66	2.17105	0.102413	0.0407242	217.123	9.46434	0.00846476	0.00782278	6.73054	0.58822	209.651	10.0218	10.0448	0.760844	0	0	1.15196	0.0243848
704.097	2014.45	134.601	1317.43	68.9638	32761	1861.1	230926	13953	0.169462	0.0577206	142.235	3.30486	0.0438587	0.0113955	213.432	7.07876	0.0821109	0.0716511	8.66957	0.912132	192.772	11.7495	9.29619	0.625064	0	0	0.989092	0.0273451
706.224	1887.37	141.328	1257.65	84.5007	30549.6	2069.61	217052	15512.1	0.139315	0.0484096	143.068	3.9066	0.164948	0.0430756	191.954	10.4367	0.218754	0.164407	9.78941	0.839284	180.88	13.6438	8.54964	0.515574	0	0	0.887034	0.0737418
708.351	1887.32	123.202	1227.78	95.4516	29563.7	2088.22	209275	15335.8	0.0564339	0.0172236	136.269	3.99041	0.343347	0.112679	174.229	12.563	0.206149	0.134003	9.57574	0.681075	175.914	13.4086	8.25932	0.664546	0	0	0.884938	0.0977681
710.478	2020.4	154.765	1271.44	128.02	30728.4	2697.76	216676	20017.9	0.0939686	0.0197134	132.199	5.86454	0.283882	0.111723	184.733	16.466	0.0703733	0.0424642	8.21806	0.32117	182.955	16.0849	8.69077	0.866364	0	0	0.896754	0.126075
712.605	2179.18	176.19	1368.17	140.371	33518.3	2968.28	236653	21898.7	0.297871	0.0643806	134.908	5.01864	0.203204	0.0560654	214.228	18.6954	0.110087	0.0676721	7.00308	0.534045	201.845	17.4308	9.32406	0.870077	0	0	0.861755	0.116149
714.733	2381.68	143.933	1549.51	115.98	37880.7	2437.63	266986	17606.9	0.466932	0.0815522	143.318	3.39704	0.372178	0.160289	252	17.1939	0.586249	0.233991	7.68593	0.98186	230.873	13.8145	10.2472	0.67436	0	0	0.821171	0.0683758
716.86	2601.6	113.31	1725.41	77.5124	41675.2	1649.05	293186	12174.7	0.463845	0.055297	147.203	3.12097	0.420588	0.182084	278.213	14.6877	1.41461	0.364162	9.08105	1.72087	253.537	9.0937	10.9239	0.461324	0	0	0.818842	0.0487498
718.987	2835.94	105.793	1801.21	53.0754	43431.5	1201.97	305807	9087.12	0.465438	0.0967773	143.679	3.31241	0.26246	0.0625484	284.625	13.3825	1.72583	0.47589	8.79587	1.83673	259.79	6.46686	10.8753	0.533092	0	0	0.817244	0.03868
721.114	3015.38	84.0754	1827.79	47.3776	44122.8	1152.58	310591	8065.33	0.396769	0.100231	140.862	3.94114	0.312577	0.0797838	273.658	10.8894	1.29284	0.296846	8.89327	0.978518	256.141	6.66012	10.4787	0.659539	0	0	0.759091	0.0384337
