# Supplementary material for: Using SXRF and LA-ICP-TOFMS to Explore Evidence of Treatment and Physiological Responses to Leprosy in Medieval Denmark
Source: Biology (Basel). 2023 Jan 25;12(2):184. doi: 10.3390/biology12020184 (PMC9952905; doi:10.3390/biology12020184)
Supplement: Supplementary file 1 [file biology-12-00184-s001.zip › biology-2121048-Supplementary Material/Brozou_et_al_Table S5.xlsx]

## Sheet: Table S5
Table S5. LA-ICP-TOFMS concentrations (in ppm) along a transect (in µm; See page 55 of Appendix A) in the cellular cementum of the Odense 533 M1.
Distance [µm]	23Na+	Uncertainty Mean (1s) [23Na]+ [ppm]	24Mg+	Uncertainty Mean (1s) [24Mg]+ [ppm]	31P+	Uncertainty Mean (1s) [31P]+ [ppm]	44Ca+	Uncertainty Mean (1s) [44Ca]+ [ppm]	55Mn+	Uncertainty Mean (1s) [55Mn]+ [ppm]	56Fe+	Uncertainty Mean (1s) [56Fe]+ [ppm]	63Cu+	Uncertainty Mean (1s) [63Cu]+ [ppm]	66Zn+	Uncertainty Mean (1s) [66Zn]+ [ppm]	75As+	Uncertainty Mean (1s) [75As]+ [ppm]	81Br+	Uncertainty Mean (1s) [81Br]+ [ppm]	88Sr+	Uncertainty Mean (1s) [88Sr]+ [ppm]	138Ba+	Uncertainty Mean (1s) [138Ba]+ [ppm]	202Hg+	Uncertainty Mean (1s) [202Hg]+ [ppm]	208Pb+	Uncertainty Mean (1s) [208Pb]+ [ppm]
0	746.564	74.742	1197.64	72.2766	14581.1	2392.31	115621	18775.8	23.0572	4.58717	2955.87	347.847	20.2395	1.16692	391.661	57.1129	5.08984	2.01682	59.4567	5.25489	166.697	17.883	32.2729	0.888051	0	0	43.542	6.69771
2.00002	1165.82	108.666	1302.02	60.4649	24040.9	3048.41	187817	23963.8	16.1944	1.36016	2443.24	233.432	23.2974	2.65831	519.123	62.9913	3.36472	0.946005	70.9022	4.95195	231.695	20.6345	36.535	1.1342	0	0	55.7568	4.74883
4.00005	1592.27	114.112	1366.73	49.2515	33711.3	3210.18	261944	24275.4	13.1655	1.58079	1997.47	242.298	22.4237	2.06928	642.557	52.7773	3.07286	1.73241	72.5101	4.55228	295.163	18.5608	40.251	1.35913	0	0	56.2798	1.63457
6.00007	1903.22	96.1188	1394.25	28.5132	41713.6	2745.12	323493	19400.2	11.1296	1.68787	1514.68	207.44	17.0042	1.54172	772.348	41.4809	1.81508	1.06431	65.2204	3.07137	341.58	14.6041	42.047	0.810336	0	0	45.7614	4.12816
8.0001	2072.94	75.4241	1358.23	20.7943	46247.7	1938.28	356154	14005.8	9.04268	0.80676	1136.19	130.577	10.5668	2.04592	879.403	41.653	0.815595	0.344754	52.5884	2.96247	372.162	12.4436	42.1569	0.752636	0	0	30.6645	5.04947
10.0001	2147.31	54.7084	1382.46	31.8125	48923.2	901.535	368912	8368.77	7.67792	0.850044	928.127	61.3594	5.83542	1.25665	889.129	29.0606	1.15759	0.788235	49.7222	3.89782	390.038	10.5191	41.5256	0.996247	0	0	17.8973	3.44534
12.0001	2221.47	26.763	1419.86	30.2053	50964.8	232.206	378136	3047.34	7.96911	1.36881	850.716	26.852	6.03899	1.52132	884.987	15.0341	1.27456	0.905122	57.7554	3.61129	395.242	8.36235	40.9038	1.0032	0	0	10.7998	1.64253
14.0002	2258.03	43.8868	1355.58	32.5371	51342.2	408.613	383399	5760.95	8.86044	1.4101	845.391	19.8984	6.59297	1.09784	908.598	31.3346	0.502786	0.370143	57.8241	4.29518	393.967	9.22251	41.1403	1.1752	0	0	7.6118	0.906718
16.0002	2195.98	89.9259	1286.5	29.9618	50077.1	933.288	379033	9327.95	9.41804	0.812739	831.422	13.7706	4.95782	0.565907	901.603	34.4395	0.0641685	0.0420591	51.8186	4.21509	391.443	11.5975	39.9591	1.28384	0	0	5.88197	0.703955
18.0002	2050.7	125.941	1260.14	41.9513	47278.1	1738.1	359779	14257.7	9.18438	0.857965	776.731	23.8722	3.97881	0.574721	874.244	35.8513	0.00447824	0.00339162	56.0424	4.67916	374.158	13.2327	36.3889	1.84116	0	0	4.60034	0.568362
20.0002	1882.87	135.714	1234.67	57.3455	44182.6	1988.06	338919	15007.7	7.98895	1.13287	739.651	28.3705	6.97695	1.0112	770.646	34.4593	2.63844e-05	1.68855e-05	61.916	6.64206	347.34	13.0014	32.9678	2.78403	0	0	3.55495	0.339306
22.0003	1809.5	143.478	1217.65	74.9774	42107	2047.42	328486	13872.1	7.35569	0.781326	704.063	22.9126	10.2771	1.51623	674.831	36.9092	1.23361e-05	8.04392e-06	56.4883	5.62698	330.464	13.8522	31.976	3.04783	0	0	3.24006	0.190235
24.0003	1840.63	151.716	1185.05	81.0286	40708	2108.05	320623	14470.5	7.30579	0.798306	687.514	19.2496	9.40878	1.03607	701.912	58.2889	0.000711309	0.000273894	44.7457	2.91797	326.994	14.9065	31.5325	3.09495	0	0	3.385	0.218539
26.0003	1988.62	153.594	1244.44	81.2455	40768.8	2337.03	318739	15852.4	7.21751	0.724764	692.977	13.5764	9.00847	0.56331	733.344	58.6548	0.0265966	0.00836906	36.6535	4.46042	342.046	17.9998	30.7588	2.85419	0	0	3.36452	0.291296
28.0003	2164.92	142.414	1317.93	81.997	41286	2427.5	319295	16158.3	7.29439	0.56074	684.384	10.2261	10.0437	0.741528	712.99	41.4273	0.491742	0.177129	39.3934	2.22287	356.665	21.0918	30.6632	2.00679	0	0	2.94649	0.257317
30.0004	2211.88	111.97	1341.79	70.2638	41117.4	1935.56	316005	13529.8	8.18608	0.89221	687.198	5.64998	11.3898	0.745496	694.668	28.1114	2.93188	0.927624	52.8489	3.72913	356.079	23.2642	30.4811	1.36346	0	0	2.57278	0.128722
32.0004	2245.73	70.1827	1425.41	63.7488	41137.7	1083.53	311354	9720.95	11.1229	1.56804	709.227	6.43092	10.9193	1.04331	678.315	21.7978	6.48587	2.03316	66.6835	4.93303	361.763	23.212	30.4099	1.51398	0	0	2.62127	0.0854311
34.0004	2248.59	157.541	1469.89	38.0531	40565.1	1125.98	304955	9992.16	14.3999	1.8257	733.958	13.4623	9.40442	1.14585	667.83	18.0011	5.41231	1.64665	66.7609	4.31679	367.132	16.1721	31.839	1.15657	0	0	2.48495	0.182904
36.0004	2087.96	241.52	1405.73	25.5678	38836.7	1936.18	291893	15800.8	15.7909	1.44348	736.258	13.5681	8.80111	1.52955	644.868	30.2933	1.71878	0.539529	60.5585	2.01698	364.042	11.2434	32.3964	0.464797	0	0	1.98864	0.233294
38.0005	1911.2	253.034	1326.21	42.2387	36824.7	2240.26	276811	18890.8	14.0172	1.08503	715.24	10.5373	9.01207	1.92214	599.48	32.4421	0.513248	0.173528	52.616	1.99647	349.125	9.83248	30.3856	1.1301	0	0	1.45072	0.168279
40.0005	1936.74	246.572	1269.68	47.5499	35874.5	2578.16	274185	21135.7	11.4182	1.03141	699.428	14.4243	8.99944	2.46786	564.037	20.7362	1.71681	0.71507	44.9283	2.66176	325.16	6.9776	28.283	1.64438	0	0	1.12844	0.117656
42.0005	2052.76	223.431	1280.54	66.7049	36744	2763.87	280377	22153.1	10.7327	0.98331	668.894	16.93	8.97843	2.30661	573.721	9.59661	3.36637	1.43622	42.5642	2.50031	315.944	3.86896	27.9147	1.56438	0	0	1.10353	0.163894
44.0005	2154.56	150.434	1326.55	71.0211	38694.2	2113.05	291098	17293.6	10.3841	0.703187	640.39	9.72394	8.62792	1.81364	620.779	10.8187	2.37834	0.96286	41.4185	2.59305	324.069	6.6287	28.0779	1.25763	0	0	1.19961	0.111934
46.0006	2390.54	81.9819	1376.03	49.8529	41009.7	1250.11	315329	10614.9	10.0966	1.17192	668.524	4.32997	6.05834	1.08649	666.595	5.52111	0.832075	0.23178	40.5168	2.8466	340.934	6.54248	29.2286	1.39012	0	0	1.38639	0.0202106
48.0006	2600.46	55.5172	1400.38	48.6434	41979.5	1014.95	334652	7783.46	11.4002	1.43441	736.128	5.20084	3.65768	0.907055	676.682	12.9615	0.981274	0.338028	47.613	5.00248	348.534	6.86672	31.0669	1.50555	0	0	1.63768	0.0591756
50.0006	2664.08	37.1196	1432.7	51.0867	42552.9	901.704	342451	5383.47	13.317	1.62247	764.719	7.4675	4.00988	1.49346	678.737	15.8988	2.90188	1.20752	57.8768	4.84443	351.401	7.39266	33.3822	1.22015	0	0	1.89323	0.0999124
52.0006	2646.76	31.9532	1486.44	43.6075	43472.3	1035.52	341415	5944.75	12.9634	1.49477	731.252	12.9803	5.02413	1.63944	715.663	24.6565	4.13302	1.72744	64.4065	1.89843	356.121	8.38786	34.1437	0.716732	0	0	1.83285	0.100232
54.0007	2670.06	69.6311	1505.55	31.5701	44097	1030.09	337279	6140.18	10.8846	1.38769	710.275	17.0165	4.42538	1.14375	729.998	29.3177	2.40934	0.991514	63.6629	4.39997	352.724	9.02483	33.8526	0.511832	0	0	1.58404	0.101405
56.0007	2604.94	96.7536	1485.44	29.4874	43640.2	957.985	331790	4846.8	8.47417	0.772273	721.194	9.3767	3.91186	0.814731	684.224	21.1633	0.4725	0.206765	49.3298	1.3623	346.198	9.53894	32.7099	0.547873	0	0	1.43964	0.110747
58.0007	2486.45	85.3771	1451.82	44.8741	43162.9	788.118	328498	3418	6.86463	0.375193	712.904	6.87936	5.40259	1.0236	645.182	20.6567	0.0496849	0.0125238	38.9426	2.3571	347.005	9.44064	31.3461	0.620516	0	0	1.39761	0.129769
60.0007	2546.12	88.0295	1455.73	41.6046	43104.3	326.728	332115	4032.44	6.92438	0.593772	691.63	10.9632	7.317	0.765064	648.776	21.2155	0.16739	0.0735809	35.998	3.20034	348.696	7.17037	31.5771	0.443539	0	0	1.25092	0.116313
62.0008	2656.22	107.828	1486.22	27.9435	42151.5	690.431	333777	7483.33	7.74177	0.965099	688.257	16.488	6.71939	0.395427	609.287	19.395	1.20976	0.530427	34.6968	2.59416	342.59	6.40283	31.9743	0.516697	0	0	1.1404	0.0397708
64.0008	2747.09	81.7606	1535.62	25.4813	41423.2	1009.43	333548	7116.69	9.5371	1.41098	702.41	14.8626	5.36448	0.391504	536.131	23.8388	2.78009	1.25847	36.4508	2.9137	337.654	6.99232	30.7305	0.585988	0	0	1.14712	0.068529
66.0008	2827.8	52.4875	1611.96	43.4359	41528.9	907.113	332109	4944.48	10.3912	1.18095	709.348	8.90038	5.68293	0.949719	503.112	16.3685	2.40883	1.05192	41.9313	5.17345	340.296	6.68608	29.664	0.423228	0	0	1.00658	0.0592935
68.0008	2770.52	56.6901	1604.09	72.2535	40532.8	767.217	320281	4699.96	10.6965	0.687879	707.464	10.9513	6.41873	1.84921	480.215	5.93344	0.751118	0.341302	49.5034	5.03661	331.529	5.00243	28.2442	0.439402	0	0	0.903144	0.063041
70.0008	2637.11	65.4947	1467.05	76.8645	39139.8	819.275	307759	6741.59	11.8228	0.737776	702.834	14.2577	6.67348	2.17962	446.91	11.2425	0.0954646	0.0367585	55.995	4.80997	311.527	4.11419	24.4734	0.596035	0	0	0.942209	0.0628399
72.0009	2607.91	66.0505	1282.74	59.1321	38377	683.122	300094	7373.45	9.36593	0.640217	673.931	23.0306	6.50471	1.7818	415.56	20.1718	0.148524	0.062069	49.7575	4.1179	296.831	3.43202	21.3607	0.715634	0	0	0.991041	0.0676384
74.0009	2575.45	87.4925	1194.3	65.5937	37233.9	518.153	289135	4859.29	6.11492	0.312598	642.528	30.0508	6.75991	1.32371	402.48	23.0943	0.778928	0.340786	43.9683	3.08544	297.269	3.86382	20.6733	0.854999	0	0	0.944858	0.0774832
76.0009	2493.41	149.585	1203.43	88.5128	35683	1152.82	278595	8235.69	6.75198	0.445521	638.216	23.1026	7.10448	0.961313	390.683	27.4607	1.58316	0.688107	43.7207	3.19618	298.881	4.25758	19.2472	0.611696	0	0	0.800419	0.0786392
78.0009	2382.56	173.58	1208.8	83.8993	34217.3	1486.32	267944	10633.6	8.03943	0.747413	635.274	12.9481	5.9104	0.9635	389.981	28.4346	1.20576	0.508155	48.2446	2.80876	280.921	6.24405	18.5035	0.332284	0	0	0.615979	0.0699576
80.001	2244.95	159.58	1163.3	70.6822	32976.3	1641.09	258190	10953.6	7.43804	0.584503	632.582	9.43317	4.47141	0.997505	393.069	23.9598	0.574419	0.267184	61.98	2.73336	257.672	8.0515	19.4658	0.606502	0	0	0.565709	0.0589959
82.001	2202.69	135.118	1093.29	44.4743	32639.4	1538.18	257603	10463.5	7.66476	0.611118	641.443	7.98965	4.9184	1.10987	367.854	22.093	0.589485	0.416829	65.7071	3.91719	253.242	8.19598	20.023	0.757617	0	0	0.627184	0.0733596
84.001	2322.9	98.3126	1086.12	33.3792	33221.9	1207.98	260391	8380.14	8.88041	0.707966	650.932	8.71227	6.12844	1.35803	342.947	22.1889	0.546513	0.428151	53.3659	5.64835	255.935	5.74763	19.3776	0.579327	0	0	0.779655	0.0670818
86.001	2854.37	107.699	1198.71	20.0179	34530.8	763.327	267035	5556.75	8.59442	0.575392	662.659	8.04838	7.65278	1.20572	380.58	20.8837	0.237781	0.130301	44.9457	5.40654	261.928	3.24664	30.0542	4.53329	0	0	1	0.0831091
88.0011	5198.23	1107.31	1347.32	18.84	35567	315.505	273889	3905.18	7.14129	0.382944	679.04	14.5691	9.53487	1.25967	474.65	21.9285	0.559229	0.357913	43.1771	3.65943	274.333	7.11195	117.732	42.5012	0	0	1.23107	0.100958
90.0011	8711.52	2750.69	1508.58	16.7366	35019.5	312.132	270364	3824.92	7.83009	0.746349	728.495	20.3354	10.3261	2.20708	530.441	21.4262	1.92982	1.18775	42.4014	4.04901	290.722	6.40881	324.939	126.981	0	0	1.46876	0.131607
92.0011	7960.55	2466.04	1957.34	80.8301	34276.4	611.846	267210	7273.91	9.82759	1.22567	798.841	16.263	10.6001	2.78993	509.634	22.0568	2.60617	1.66576	46.6994	4.93607	324.694	7.01917	341.552	132.728	0	0	1.57845	0.13314
94.0011	4187.98	745.191	3158.1	435.965	34275	933.637	267341	9262.55	10.9284	1.2527	848.92	7.62559	11.2055	2.14571	470.092	20.5718	1.19571	0.732465	52.4957	5.08898	392.646	24.1012	151.176	53.512	0	0	1.48295	0.0944287
96.0012	2366.16	89.5096	4305.23	863.174	32922.7	1324.78	257163	11553.3	11.6069	0.854245	865.076	9.10116	14.8175	1.41012	439.494	30.2491	0.436257	0.117231	54.5294	4.89104	441.851	42.9919	46.3264	7.99877	0	0	1.40139	0.0748533
98.0012	1950.32	182.917	3601.89	636.757	30498.8	1654.2	240264	13372.1	10.8657	1.08928	822.904	10.6498	19.1023	1.24852	426.619	35.1593	1.12072	0.41802	57.3052	7.79885	407.168	31.4001	26.1427	0.89888	0	0	1.60629	0.0999725
100.001	1815.7	194.695	2406.24	229.864	29177.4	1693.26	238372	11030.5	11.403	1.28443	760.115	7.12504	19.6803	1.19605	458.882	33.5328	1.88974	0.746665	60.2901	7.58463	400.916	18.0667	24.6688	0.560561	0	0	1.95766	0.118629
102.001	1740.2	142.32	2126.76	152.908	29251.8	1236.1	255756	9083.35	12.8632	1.65177	728.391	9.19564	18.1019	1.33384	529.824	46.5605	1.10962	0.408835	63.2532	1.27156	506.019	69.8338	24.604	0.480664	0	0	2.04475	0.108163
104.001	1724.73	88.6558	1920.36	144.134	30105.6	886.559	260826	10069.3	12.4945	1.3695	723.575	11.448	14.5764	1.67726	608.847	74.2886	0.220708	0.0909363	57.509	2.97623	507.786	75.221	23.9898	1.1389	0	0	1.71682	0.15704
106.001	1911.39	79.6403	1538.45	97.8553	32293.6	836.1	256449	4304.83	11.1394	1.5752	714.152	17.5748	11.6133	1.22253	595.119	58.6995	0.0188129	0.00649324	48.0437	3.30223	388.036	27.2079	24.5555	1.37406	0	0	1.32425	0.22999
108.001	2221.84	73.2484	1321.94	79.1381	35567.2	695.891	269834	5716.69	8.69333	1.24346	701.782	23.5553	11.0764	1.22568	538.883	23.6497	0.000471927	0.000192988	49.7158	2.83968	320.749	9.16764	24.7097	1.09253	0	0	1.09275	0.120123
110.001	2442.06	63.6045	1277.62	52.4106	38690.7	415.211	294149	3507.2	6.64582	0.947941	692.248	21.5936	10.9325	0.961817	547.796	18.4332	0.00156503	0.000686059	54.3668	2.18187	309.16	9.37168	24.8931	0.879918	0	0	1.09864	0.0667053
112.001	2560.11	29.4594	1274.45	30.4026	39897.1	244.764	308046	1882.44	6.05661	0.602632	682.522	13.3134	9.94823	1.05663	555.71	13.5138	0.0602897	0.0285267	53.8598	2.0298	303.26	7.62031	26.2244	0.592731	0	0	1.04408	0.110949
114.001	2672.25	19.4265	1237.45	25.4435	40363.1	388.251	312235	3133.31	6.75602	0.797817	659.353	9.26491	8.70066	1.16745	532.96	12.3928	0.750042	0.323556	52.4177	2.48935	296.172	4.17956	26.7384	0.68533	0	0	0.875008	0.102816
116.001	2738.17	37.0109	1209.39	34.3027	40507.7	574.639	313058	3648.59	6.11454	0.912141	646.36	8.75708	6.39237	0.747814	535.755	12.1133	3.36761	1.3992	56.7989	3.24553	286.379	2.99021	26.4798	0.980321	0	0	0.873651	0.0820834
118.001	2745.72	56.5764	1247	35.503	39797.6	816.567	311665	4446.34	4.5255	0.340584	662.092	9.15422	4.54965	0.865104	551.091	13.3454	6.16494	2.4286	58.7757	4.1841	277.329	2.86574	26.9554	1.19979	0	0	1.00582	0.0773026
120.001	2748.07	52.3343	1286.27	31.3897	39317.6	788.628	309951	3595.93	4.86166	0.435229	672.209	13.9859	4.05233	0.81556	569.854	12.7141	5.38702	1.05745	54.5797	4.24757	275.346	4.22637	26.6921	0.746215	0	0	0.970255	0.0561653
122.001	2750.38	47.0197	1296.84	18.8358	38685.6	528.979	303667	2318.86	6.40606	0.730425	654.823	13.403	3.3274	0.36153	568.012	8.90383	4.77915	1.60833	47.7573	3.54813	275.934	4.99061	25.1071	0.424082	0	0	0.85079	0.0940537
124.002	2774.88	55.3506	1277.31	23.2355	39036.1	338.601	303757	3080.92	6.66705	0.996282	637.315	11.0457	4.10589	0.693479	554.904	14.026	3.01665	1.32788	46.3594	3.34173	278.703	3.60847	25.0717	0.807266	0	0	0.749489	0.0653726
126.002	2700.28	41.0152	1248.03	24.9513	39704.2	479.76	310553	2772.66	5.73169	0.891822	632.221	13.0542	5.58051	1.09286	529.93	18.8991	0.738888	0.373184	50.2572	3.08702	282.589	3.71697	26.7453	1.67573	0	0	0.796952	0.0571802
128.002	2624.46	63.5888	1283.05	15.9615	40097.1	709.273	316204	4907.68	5.63688	0.883966	639.977	10.6843	5.05403	0.882828	506.894	22.9932	0.0701733	0.0340361	55.4768	2.84776	284.936	5.41834	28.8028	2.33858	0	0	0.95042	0.0720446
130.002	2650.91	61.1963	1330.65	24.7478	41015.9	606.785	318516	5145.6	7.1994	0.616289	643.191	7.27913	4.23305	1.06286	498.467	15.5655	0.0165376	0.00645384	62.6204	3.71965	290.465	3.02976	29.1122	1.87551	0	0	1.04963	0.0839244
132.002	2625	51.3902	1311.15	21.6988	41478.7	401.969	314719	4435.27	8.66405	0.518431	629.706	4.2949	3.69894	1.21512	518.765	12.1011	0.201188	0.0820373	66.2226	6.55849	296.734	1.82762	28.5316	1.24666	0	0	0.971118	0.0875209
134.002	2512.49	45.3036	1218.44	20.9743	40945	256.888	308233	2506.99	7.17515	0.656965	611.779	7.32103	2.44892	0.827741	564.486	13.1717	1.05629	0.465895	58.6789	5.2581	290.976	4.69727	28.2013	0.870467	0	0	0.835629	0.0284177
136.002	2452.09	32.8011	1125.3	32.2176	40399.6	340.884	307072	2876.89	4.56476	0.604613	625.422	14.6444	2.12064	0.231459	582.053	13.655	2.10084	0.913563	47.0862	4.02569	281.512	6.58958	28.6167	0.727744	0	0	0.827465	0.0772091
138.002	2473.18	33.2767	1090.99	42.3252	40008.2	516.478	304792	5826.43	3.84888	0.363799	672.402	13.6163	4.52536	0.926873	543.584	16.714	1.54425	0.654452	47.5929	2.6831	281.101	4.82965	29.6675	0.913872	0	0	0.940153	0.0776156
140.002	2558.85	60.0373	1125.1	41.9616	39819	653.977	298715	6830.91	4.29981	0.445631	694.116	12.8919	5.86927	1.08159	520.763	16.858	0.420267	0.162839	53.5208	3.03031	281.331	4.69282	30.4607	0.810625	0	0	1.02241	0.0271683
142.002	2706.26	65.8533	1179.24	29.1124	39423.3	594.05	294528	5915.4	4.21392	0.310427	675.551	7.92921	4.14414	0.726659	544.342	16.1866	0.593321	0.214988	54.0418	3.42014	279.771	6.78939	29.2445	0.787872	0	0	0.933627	0.0312248
144.002	2760.68	49.3378	1193.72	21.3359	38059.7	420.591	289503	4555.46	3.70812	0.280207	648.309	4.2707	1.89353	0.372759	543.31	9.22334	3.16199	1.34961	54.0371	3.35463	279.033	6.2517	27.7041	0.625352	0	0	0.691991	0.0515897
146.002	2706.47	45.774	1163.94	26.4229	36886.3	481.186	285524	4738.7	5.22248	0.944394	641.928	9.09893	0.905915	0.258533	483.931	7.5439	6.53274	2.77087	50.8644	2.20381	275.824	5.38388	26.1866	0.679609	0	0	0.665149	0.0714627
148.002	2569.31	50.9554	1124.92	29.5749	36848	229.338	282566	2695.15	6.83461	1.32726	639.06	13.3643	1.01153	0.276654	414.05	9.44429	4.94198	2.04142	45.3927	2.36705	267.536	3.9093	24.262	0.519964	0	0	0.834506	0.0855588
150.002	2563.79	37.1164	1150.35	22.084	37867.8	215.968	286218	1710.25	6.27456	0.939774	638.354	10.1089	2.25271	0.634799	406.723	10.379	2.23523	0.970062	40.8454	2.16746	267.8	2.59399	24.643	0.766029	0	0	0.896602	0.0795332
152.002	2638.68	20.1811	1222.67	32.2637	38914.6	321.255	294022	2924.43	5.57652	0.846287	661.04	6.23479	2.73645	0.713739	486.431	13.2235	3.75054	1.58889	42.6948	1.9447	274.972	2.36889	26.1738	1.05029	0	0	0.737135	0.0647093
154.002	2623.7	31.028	1288.28	41.4152	39798.2	463.412	303566	4410.2	6.52823	0.995432	698.699	9.52309	2.28454	0.404282	551.517	21.4006	4.82028	2.06024	49.6819	2.90808	277.929	5.52507	27.0709	1.12824	0	0	0.593946	0.0280304
156.002	2552.64	16.215	1241.69	35.5465	38972.6	684.434	300723	4743.55	7.07959	0.757081	730.394	7.9797	2.59515	0.552669	522.056	25.6068	2.35452	1.0171	52.2152	3.44432	266.386	8.57366	26.7373	0.992922	0	0	0.625042	0.0601648
158.002	2529.46	25.2821	1120.12	29.7479	36730.4	682.835	285381	4596.38	6.6268	0.707173	720.979	5.85849	2.51598	0.509357	475.348	30.4836	0.435776	0.18191	51.966	3.4583	250.8	8.61513	25.9034	0.803661	0	0	0.593786	0.0620546
160.002	2571.21	19.3345	1074.69	40.8777	35301.3	622.825	275898	4434.75	7.18597	1.00178	686.321	11.8134	2.39819	0.351258	462.766	34.7544	0.0692243	0.0192168	48.6099	3.91462	243.944	6.56083	24.4397	0.703191	0	0	0.579563	0.0472603
162.002	2616.56	39.7409	1131.94	40.3085	35038.3	492.944	272790	3077.14	7.51042	0.600362	680.319	9.69674	3.41428	0.654512	450.558	30.4257	0.519416	0.211398	40.8977	3.8603	244.225	4.97113	22.7915	0.269114	0	0	0.695253	0.0593466
164.002	2610.97	52.9871	1234.2	45.7381	35157.2	650.628	275635	4780.75	7.5187	0.423825	699.721	7.36456	4.46711	0.648084	436.026	24.8522	1.98421	0.704779	37.2233	3.96519	251.424	3.25896	23.1654	0.446689	0	0	0.773816	0.0690161
166.002	2627.11	62.628	1303.91	30.9775	35749.7	866.499	285166	6919.4	9.01528	0.59417	696.069	13.8543	5.28519	0.342584	408.65	24.1068	3.44068	0.927445	37.7177	3.01062	261.546	4.16971	24.6381	0.536124	0	0	0.733576	0.0788673
168.002	2588.93	28.3491	1283.41	19.276	37000.1	713.626	291717	6432.13	8.5065	0.574629	674.855	17.2483	6.00209	0.544899	382.051	15.6593	3.46501	1.35285	41.7401	4.16295	265.689	4.90854	26.5515	0.408967	0	0	0.59794	0.050686
170.002	2529.9	37.0061	1220.19	16.3318	38309.1	435.523	298280	4003.44	6.61838	0.598891	682.493	14.663	6.9536	0.813841	390.877	7.44092	1.85269	0.960897	45.8862	7.02591	273.215	3.83466	28.6211	0.410038	0	0	0.465494	0.0233777
172.002	2543.48	42.1096	1190.14	23.9749	38842.3	444.258	304462	2381.42	5.93149	0.575327	707.473	10.62	8.16741	1.16657	417.93	10.5145	0.513944	0.277824	40.6175	5.28263	287.363	6.67926	29.6826	0.477001	0	0	0.488135	0.0403002
174.002	2609.64	24.3828	1186.57	26.8005	39676.3	626.537	310131	4053.95	5.43332	0.43224	712.622	6.80236	8.97289	1.29347	454.216	13.7199	0.746672	0.366012	41.9447	2.22537	300.921	6.89365	29.3402	0.582898	0	0	0.640073	0.0683199
176.002	2664.12	42.971	1190.06	24.5282	40889.3	705.243	315854	3167.33	5.28448	0.477104	704.133	4.63456	7.3864	1.13254	493.348	17.2996	2.43155	1.26842	53.7152	2.74845	310.475	6.18998	28.6646	0.446826	0	0	0.766506	0.0626348
178.002	2656.15	42.2209	1217.86	15.8978	41646.7	445.355	317124	3504.16	6.35697	0.790001	675.396	5.60885	3.76032	0.571073	520.802	13.3557	3.39125	1.70236	68.2282	3.86995	310.898	5.27977	28.6635	0.875227	0	0	0.805717	0.061481
180.002	2605.34	63.3848	1308.05	20.2477	41848.3	432.306	315211	3371.2	8.18274	0.505428	658.123	10.2447	3.15426	1.07735	544.757	11.0839	2.80485	1.05902	74.8236	3.74681	304.757	4.1018	27.5526	0.917469	0	0	0.920042	0.05504
182.002	2538.04	62.2707	1333.09	25.9634	41578.2	865.314	314047	4727.33	9.74681	0.571321	687.067	20.4995	5.8453	2.36994	573.016	15.629	3.04853	1.23401	62.8639	4.01731	299.514	3.92758	25.5225	0.618134	0	0	1.04299	0.0669962
184.002	2518.03	39.036	1253.72	27.5828	40262.6	729.541	308089	4076.96	8.69889	0.746549	703.642	19.0856	5.55109	1.91649	581.919	13.9884	1.96242	0.798778	51.1877	6.32995	290.656	4.02322	25.7806	0.754914	0	0	0.979922	0.0808034
186.002	2603.5	52.8509	1243.38	28.1032	39219	916.837	303269	4357.26	6.74461	0.500093	694.183	12.6314	3.21052	0.826464	544.525	14.4159	0.456492	0.203899	53.8564	6.74381	285.097	3.71263	27.7621	1.56377	0	0	0.812146	0.0692587
188.002	2692.7	54.8129	1241.45	25.3264	38340.6	902.835	298459	4653.24	6.56947	0.729986	689.97	16.1579	4.0941	0.449948	487.873	12.9225	0.0495883	0.020412	58.3281	6.29753	278.713	4.20852	27.053	1.77073	0	0	0.722582	0.0615634
190.002	2745.29	64.4889	1197.5	24.4424	37172.6	291.597	291781	1846.21	6.74502	0.862446	674.439	16.2053	7.08062	0.629416	456.353	18.2611	0.00219596	0.000956733	53.6854	6.12082	269.852	2.77474	24.4182	1.16625	0	0	0.717806	0.0806754
192.002	2731.62	70.9217	1172.43	29.9181	36403.5	339.761	287700	2769.8	5.85315	0.82745	644.442	14.9322	6.83372	0.563246	443.485	11.372	0.0398048	0.0169032	46.6241	6.28635	268.033	2.4787	23.3403	0.621561	0	0	0.803281	0.0823797
194.002	2663.33	88.2627	1163.07	27.0325	36834.2	637.302	289252	4163.81	4.36461	0.480407	624.603	15.951	5.66656	1.28263	444.912	14.0746	0.489569	0.215039	44.7983	3.81299	272.216	2.41765	24.2998	0.307622	0	0	0.848263	0.0754442
196.002	2609.54	75.0667	1165.44	32.3841	38230.5	850.885	295867	5766.19	4.50499	0.566686	632.951	23.1267	5.71604	1.92989	496.778	19.7982	2.33794	0.952276	53.9169	2.82443	278.382	5.66294	25.4121	0.863078	0	0	0.943596	0.0674535
198.002	2582.37	39.4195	1210.72	38.6769	40341	817.798	309258	6142.46	5.26527	0.559568	633.702	26.3894	4.50878	1.73009	571.876	15.8111	3.79266	1.51907	59.6547	2.6479	285.235	8.77795	26.3538	1.06718	0	0	1.09904	0.0544381
200.002	2577.01	20.1787	1227.41	37.7535	41967.1	584.973	324140	4191.62	5.38434	0.782974	618.932	19.6789	2.69448	0.972628	614.335	7.41121	2.40895	0.930353	53.9675	1.72049	292.72	6.57826	27.3626	0.733729	0	0	1.06644	0.0596237
202.002	2583.09	13.6667	1172.01	43.1207	42187.1	394.174	328242	2125.89	5.28694	1.1751	620.887	15.2145	2.95649	0.389413	626.423	13.6695	0.682087	0.27888	47.5032	0.916982	300.73	4.3838	27.1686	0.92321	0	0	0.890139	0.0587327
204.002	2542.29	32.0845	1128.25	35.1686	40800.1	247.699	317876	3143.97	5.06717	1.06596	643.381	14.8474	5.57111	0.601902	576.759	22.9846	0.107183	0.0453779	47.9976	1.74187	291.159	4.39369	24.7606	1.19898	0	0	0.710133	0.0793502
206.002	2500.82	71.57	1159.08	11.9017	39459	866.088	306739	8371.04	5.35841	0.898835	666.404	8.28389	8.29694	1.07128	511.268	23.6863	0.203732	0.0738195	50.0273	2.26464	273.941	8.40457	22.3248	1.10585	0	0	0.760632	0.097983
208.003	2489.49	107.713	1190.29	13.9854	38131.6	1569.99	298775	13129.1	5.25432	0.751133	665.406	3.76297	8.71153	1.2106	489.485	27.6108	1.12255	0.349998	52.1182	4.02517	265.523	10.3405	20.4926	1.02269	0	0	0.847931	0.0904269
210.003	2492.17	127.03	1166	28.9401	37314.9	1738.41	292904	13669.3	3.37722	0.459369	655.65	6.28813	8.87272	0.826121	481.799	28.0682	2.64577	0.913203	50.4495	6.22818	262.354	7.73117	19.2754	1.03074	0	0	0.720347	0.0587942
212.003	2504.48	135.135	1103.88	31.8202	36764.6	1447.96	284074	10925.7	2.35874	0.317613	651.676	8.42774	11.0345	1.036	477.473	22.4956	2.69204	1.06991	44.7149	3.55825	262.694	2.98586	19.4955	0.902078	0	0	0.523358	0.0317342
214.003	2433.05	106.484	1090.77	37.5385	35167.8	1055.56	270022	8238.65	2.97818	0.469676	650.89	8.67687	13.9559	1.25437	449.268	22.3768	1.02865	0.415931	45.0316	4.20546	257.275	6.52584	20.9222	0.867607	0	0	0.448329	0.0467694
216.003	2271.67	91.9132	1249.46	76.1932	33931.4	1415.51	258497	9720.93	3.86063	0.437197	654.772	15.7241	15.2303	1.21822	400.704	31.1115	0.19425	0.0645289	49.1317	5.57724	238.752	10.8003	21.2635	1.02034	0	0	0.90616	0.262898
218.003	2157.28	144.139	1517.43	152.836	34238.6	2271	256602	15204.4	4.9553	0.657118	686.798	18.2163	13.8892	1.45559	384.662	42.9334	0.36664	0.291159	52.9044	5.11057	230.872	15.0349	20.7467	1.62098	0	0	1.92151	0.645844
220.003	2091.64	158.665	1460.32	126.414	33476	2511.55	251575	17609.9	5.88815	0.668431	707.994	13.08	10.9942	1.23421	392.557	40.2517	0.521735	0.413392	53.2743	2.93221	235.515	14.554	19.2004	1.71313	0	0	1.86665	0.543572
222.003	2097.76	142.666	1202.23	57.2881	33266.7	2519.34	252382	18007.1	6.11975	0.614858	701.507	8.68317	10.3035	1.04986	400.467	33.6262	0.354042	0.268856	51.1778	2.97973	242.425	12.9515	18.3421	1.57866	0	0	1.09522	0.186013
224.003	2195.61	149.1	1137.78	30.8458	35298.7	2613.29	268127	19342.4	5.4657	0.353068	699.558	8.79848	10.5747	1.0518	391.769	28.1983	0.110923	0.0769286	48.8202	3.14623	251.371	14.8048	19.7362	1.51311	0	0	0.772308	0.0598536
226.003	2297.78	153.925	1173.02	30.3714	37181.2	2182.19	284201	17184.7	5.04275	0.495028	686.466	14.0432	10.9627	0.865483	395.988	27.0857	0.0111958	0.00642955	44.6951	3.5802	261.707	14.3397	21.9098	1.52879	0	0	0.686021	0.0840312
228.003	2374.33	121.187	1200.82	17.4592	37567.6	1265.06	292012	10554.4	4.77471	0.464966	659.458	12.4644	10.4644	1.09164	421.799	27.95	0.00932884	0.00800378	33.9213	2.70443	271.635	9.90839	23.2024	1.24683	0	0	0.670032	0.0771905
230.003	2442.67	75.0514	1209.47	16.5115	37406.3	554.941	293815	5328.66	4.86469	0.763397	639.246	19.2429	8.6556	1.73202	443.396	24.6063	0.0148498	0.0119824	32.4539	4.68204	281.801	6.62016	23.8303	0.560094	0	0	0.711968	0.0644981
232.003	2506.15	64.1145	1197.15	22.8476	37768	242.533	295116	3596.15	4.85681	0.677673	639.775	25.3999	7.2781	1.36442	441.686	13.6042	0.0829778	0.0474464	50.4979	5.78983	291.781	4.43364	23.6342	0.224046	0	0	0.754125	0.0619132
234.003	2534.19	57.2006	1164.86	28.8369	39054.1	419.259	302534	3914.13	5.57756	0.352357	628.297	20.756	6.72554	1.06314	464.505	8.35714	0.803852	0.457888	57.4544	4.11767	296.07	3.28625	22.9637	0.196403	0	0	0.834594	0.0563164
236.003	2522.6	42.4022	1125.31	30.8618	39492.5	338.335	306556	2301.97	6.48463	0.289902	601.433	17.8511	5.46356	0.765183	501.505	7.32135	2.68271	1.55422	50.2788	1.7749	288.618	4.1178	23.6621	0.325029	0	0	0.896964	0.0411043
238.003	2518.37	26.3231	1135.7	30.6317	38889.6	260.687	304359	1916.73	6.66946	0.798824	594.044	15.4218	4.83436	0.994415	490.712	8.88982	3.59107	2.08621	56.3265	3.52361	276.456	5.2978	25.2617	0.207117	0	0	0.901204	0.0486803
240.003	2500.02	26.6179	1191.39	27.216	38995.6	380.888	307042	3431.75	6.84301	1.26591	607.777	11.9724	5.47337	1.35697	467.46	11.6564	1.69783	0.970458	57.1027	3.48111	272.727	4.14969	25.9707	0.540675	0	0	0.79819	0.0587084
242.003	2496.32	42.5999	1243.52	21.643	39754.5	265.466	312971	1930.36	6.52168	1.06503	623.535	10.9629	6.57473	1.32108	476.843	22.613	0.289244	0.173283	48.4979	3.19613	278.151	4.32269	25.9713	0.717587	0	0	0.817291	0.0587429
244.003	2459.62	43.4938	1198.21	13.053	39575.1	303.5	307629	1514.59	5.16253	0.995262	633.948	9.20574	5.98844	1.11563	480.717	29.9816	0.0404514	0.00982578	55.359	3.17581	277.002	5.82991	25.0237	0.70523	0	0	1.00378	0.0425169
246.003	2567.16	60.3443	1197.71	17.1929	39474.8	515.501	302030	1943.86	3.75051	0.931921	633.255	9.84406	4.35521	0.75151	458.492	32.4416	0.483962	0.214844	70.9254	2.70744	276.179	5.26364	24.6126	0.346873	0	0	1.12575	0.0463897
248.003	2817.61	69.4687	1272.23	18.7894	40361	636.676	305642	3379.29	4.16033	0.828234	627.654	12.0069	3.96783	0.526115	418.331	23.4744	2.73063	1.13209	66.0132	2.03571	290.74	4.23931	24.8094	0.370095	0	0	1.0823	0.0649705
250.003	2912.09	65.8539	1278.3	11.359	40663.4	603.091	311051	3559.5	5.50121	0.703604	627.352	12.4897	4.9977	0.670071	434.906	13.4748	5.67763	2.27041	53.9987	2.16203	304.924	4.52035	25.4779	0.578947	0	0	1.0065	0.0567394
252.003	2861.09	58.4846	1263.78	13.2947	39967.5	452.133	312469	2431.2	6.3049	0.683168	644.816	14.7227	6.48114	0.968734	482.058	12.131	6.15915	1.46803	56.3317	6.57073	304.504	5.79096	25.8451	0.686879	0	0	1.10412	0.107783
254.003	2829.63	40.6064	1281.89	13.1086	39464.5	462.769	311367	3233.2	7.69539	0.639854	672.862	18.2923	7.2835	0.719723	507.71	20.787	8.11087	1.95749	62.9076	8.58866	298.268	6.56476	24.688	0.827645	0	0	1.21335	0.146187
256.003	2824	42.5964	1332.33	37.4647	39277.9	511.571	312806	5030.79	9.24679	1.221	679.756	21.714	7.01574	0.449291	522.699	33.808	7.86214	2.28119	60.5323	7.15879	300.542	5.6542	23.1966	1.00551	0	0	1.22065	0.130819
258.003	2850.02	75.398	1404.51	55.1232	40017.2	626.428	319539	6444.71	9.13155	0.714204	662.079	19.3574	5.07907	0.517315	531.089	35.5623	3.34669	1.00639	53.1371	5.47711	312.755	6.65908	23.647	0.486775	0	0	1.19677	0.148012
260.003	2853.09	63.5157	1409.33	49.7066	40914.9	689.247	324959	5936.98	8.5158	0.997864	627.448	18.6994	3.95567	0.528822	547.917	16.7247	0.495545	0.175698	52.5737	3.6834	321.158	9.83103	25.086	0.642161	0	0	1.11507	0.108753
262.003	2786.8	41.2423	1361.08	39.9807	41681.8	812.289	333059	4804.83	7.05953	1.02505	603.007	20.558	5.38304	0.429575	596.366	6.30745	0.105647	0.0399516	55.1147	2.32154	327.266	10.0092	26.7358	1.29281	0	0	0.979835	0.07972
264.003	2694.42	33.5721	1364.05	46.8235	42206.1	829.202	337903	4652.3	5.69402	0.753168	596.097	12.8691	6.19251	0.636812	631.981	4.41752	0.654607	0.27029	49.5303	3.56463	327.152	8.43888	26.6215	1.19266	0	0	0.956634	0.0828789
266.003	2702.76	51.3301	1378.78	65.8293	42339.3	769.9	336308	5555.52	6.2031	0.69003	593.695	7.55971	4.80303	0.991846	631.773	17.1058	2.33795	0.877916	39.1441	2.42409	325.698	7.9594	24.7137	0.808831	0	0	1.01329	0.0942769
268.003	2792.12	51.5907	1355.27	67.6059	42181.4	712.631	331786	5886.47	7.0875	0.88849	595.854	6.6442	4.36165	1.19847	635.498	36.5096	4.52306	1.58422	40.736	2.84462	325.584	7.4337	23.6177	0.684839	0	0	1.13651	0.125808
270.003	2933.27	51.4826	1379.88	63.0769	42920.9	647.148	335709	6177.86	6.58968	0.877595	633.788	6.90732	5.02613	0.953522	634.29	46.7885	6.15628	2.38455	44.6422	4.75461	323.53	6.91067	24.8149	0.776523	0	0	1.15292	0.127156
272.003	2971.09	66.7736	1409.88	63.6879	42952.1	669.9	334532	7167.92	5.32637	0.963908	695.989	11.4954	4.89631	0.411241	589.122	38.5782	5.15055	1.9237	43.5696	3.43588	317.498	6.47144	26.18	0.82901	0	0	0.9599	0.0755058
274.003	2917.14	54.3868	1392.33	65.1087	42021.7	673.536	325283	6813.78	4.52774	0.572778	722.301	10.1626	4.24131	0.903521	542.798	31.1657	3.20557	0.651537	43.4071	1.30532	311.179	4.86953	26.193	1.06371	0	0	0.811329	0.0689639
276.003	2962.43	51.083	1389.62	55.1068	42327.8	707.019	324483	5356.31	5.42939	0.43034	726.875	9.27686	4.47933	1.06008	533.189	25.9003	4.62214	1.33767	45.512	2.34423	301.719	3.64113	25.3075	1.09013	0	0	0.793159	0.0516924
278.003	3083.76	40.7335	1388.86	41.2138	43151.2	530.278	333600	4866.5	7.19494	0.558228	719.889	10.895	5.65576	0.786929	519.826	17.6673	7.2339	2.71197	54.5465	4.90588	298.679	5.39445	24.8692	0.802634	0	0	0.81887	0.030164
280.003	3133.85	52.1081	1391.82	43.7543	43570.6	427.51	345949	5057.19	7.16093	0.441235	700.748	14.0002	6.84432	0.743954	509.004	15.8302	4.82046	1.94931	68.0689	4.7896	306.752	4.63908	24.8332	0.435665	0	0	0.779707	0.0251624
282.003	3072.68	81.9051	1401.37	49.7555	43789.7	505.972	350634	5727.44	6.41184	0.479235	676.877	12.6255	9.16376	0.808078	562.011	21.7779	1.30318	0.539354	73.6705	4.18736	316.871	6.02755	24.4938	0.423509	0	0	0.788456	0.0500833
284.003	3008.14	76.597	1428.95	28.1165	44018.2	437.337	350815	4400.88	6.5247	0.330961	681.261	10.753	11.3046	0.926537	640.219	23.8163	0.104864	0.0527473	69.3416	5.8441	327.741	4.60871	25.1875	0.752253	0	0	0.892269	0.0774383
286.003	2982.24	53.1001	1434.24	19.5663	44398	410.056	352676	3720.57	7.96929	0.823348	700.9	14.7199	11.2237	1.02239	651.004	26.2174	0.00561268	0.00201402	59.1924	4.95478	335.425	3.56338	26.8589	0.694814	0	0	0.955595	0.0627425
288.003	2941.63	50.5808	1420.37	36.2233	44452.9	390.341	351740	3049.39	9.30185	1.18491	695.316	14.9634	11.6775	0.833329	591.701	27.5035	0.0122279	0.00894759	53.8119	1.78614	334.986	6.2325	27.7233	0.475329	0	0	1.05413	0.0548923
290.004	2834.75	60.0659	1494.09	37.5048	43820	551.224	345405	3247.74	8.87163	1.15593	664.854	15.0977	12.3301	0.900389	542.693	25.8678	0.161224	0.144697	51.706	3.2038	336.093	10.3951	26.4342	0.471279	0	0	1.17911	0.0406892
292.004	2726.39	57.0037	1579.4	42.5077	42306	746.98	332372	3822.43	8.0695	0.945877	629.937	12.8716	12.6143	1.09728	497.318	24.8652	0.346864	0.289601	51.2013	2.60627	349.395	13.1154	24.651	0.45269	0	0	1.19143	0.10466
294.004	2683.9	30.0023	1646.75	49.5579	41713.1	462.872	324383	3589.72	7.99404	0.775309	632.678	13.6931	16.3859	2.8877	466.376	23.3591	0.309495	0.27373	56.788	4.17235	377.095	17.086	25.4086	0.819547	0	0	1.19996	0.102254
296.004	2668.44	46.2367	1709.87	49.6406	41732.9	722.36	321495	5514.77	8.98827	0.563522	660.934	17.0941	22.3023	4.35026	498.568	28.8778	0.0981371	0.0881028	55.696	4.71775	411.654	25.1853	27.4249	1.37897	0	0	1.30193	0.0713566
298.004	2636.45	87.986	1729.88	33.4036	40472.5	1220.33	311465	9282.13	9.96945	1.27014	672.6	11.2754	28.1509	4.74863	532.395	28.8156	0.00909314	0.0074222	43.371	2.82713	430.228	28.1934	27.8751	1.59468	0	0	1.44716	0.131624
300.004	2588.81	112.035	1751.32	15.7661	38714.4	1374.64	296665	9689.05	8.78482	1.1197	667.63	7.31522	31.3003	4.31219	493.623	15.4513	0.0172158	0.00764428	39.8065	2.64158	422.919	22.5594	27.0687	1.10378	0	0	1.4344	0.165724
302.004	2546.69	147.147	1693.48	36.2748	37080.6	1599.86	284777	10866.3	8.19921	0.822664	670.305	14.6836	26.9999	3.60268	458.574	9.07383	0.295431	0.12203	44.8784	3.77307	394.437	17.2262	27.0019	0.973619	0	0	1.23679	0.0996581
304.004	2394.45	159.226	1506.58	68.7291	34259.3	1740.27	265399	12774.3	9.65903	0.939677	680.182	16.8855	19.9304	2.04854	427.832	6.34044	1.60678	0.673532	45.7377	3.87192	342.614	14.1439	26.4797	1.1967	0	0	1.00377	0.042699
306.004	2188.27	137.713	1345.14	81.7197	30842.8	1600.78	242804	11849	9.42667	0.687371	686.792	20.4452	18.8336	1.63714	380.58	6.70513	3.23686	1.35204	41.5417	2.5592	286.154	7.38011	23.5931	1.08838	0	0	0.81164	0.096423
308.004	2168.47	89.0728	1246.34	80.3167	30020.1	1133.57	237094	8217.61	8.34457	0.773601	673.438	25.9621	18.9247	2.55221	376.332	14.7161	2.42558	1.00182	39.3396	3.14306	256.08	3.80783	21.5537	1.30235	0	0	0.707683	0.083125
310.004	2424.68	57.4749	1200.84	63.5597	33202.6	725.889	255424	5945.35	8.47208	0.684565	666.124	22.4919	15.1568	2.04836	443.097	18.1891	0.668157	0.276423	38.4869	3.39748	267.933	3.17911	28.258	5.73044	0	0	0.739304	0.0292224
312.004	2787.56	37.3787	1237.28	48.0774	37515.8	489.667	281937	3621.43	6.9859	0.389378	673.186	18.4342	10.1995	1.26366	526.215	18.9874	0.264373	0.0974526	36.5774	2.44798	293.168	3.44092	32.886	7.25505	0	0	0.947839	0.062935
314.004	3043.01	33.5925	1321.61	50.6999	40067.8	475.927	301077	2541.12	4.96879	0.30973	658.761	13.9708	9.23819	0.6098	557.357	20.3632	1.17746	0.59289	39.6707	1.87964	309.289	4.62642	30.0158	3.94795	0	0	1.30432	0.0600071
316.004	3075.06	34.8874	1336.3	32.4047	40504	536.456	312976	3433.08	5.82355	0.715484	615.744	6.8813	11.6836	0.573006	541.059	25.2569	2.29555	1.16494	47.5119	1.18524	311.027	4.21053	28.0613	1.12917	0	0	1.45013	0.108092
318.004	2981.06	30.6617	1348.57	22.65	40810.4	711.44	324300	4809.87	8.5393	1.00732	576.382	8.28407	12.2433	1.13907	542.481	36.3834	2.07681	1.06683	49.8626	1.49401	309.071	6.4199	27.6885	1.08169	0	0	1.26797	0.125154
320.004	2912.41	56.3179	1395.01	34.1255	41254.3	865.973	330523	6016.44	8.55258	0.839073	574.275	12.503	10.9672	1.32649	605.198	35.4616	2.29167	1.2865	45.9961	1.67998	318.625	8.39253	27.0848	1.40674	0	0	1.10425	0.131863
322.004	2809.13	47.8395	1353.66	24.8156	40948.5	607.335	325016	4113.56	6.84618	0.66766	610.37	19.009	8.32519	1.25908	657.198	26.4455	3.3344	1.97459	40.0321	1.11323	322.238	7.002	26.6538	0.867218	0	0	1.06836	0.117772
324.004	2682.31	44.028	1308.92	21.1352	41158.1	520.566	322925	3778.88	8.19834	0.84707	639.265	19.3231	7.83663	1.21254	681.215	17.6059	1.8499	1.02029	39.3801	2.07597	318.431	3.7351	27.8638	0.582247	0	0	1.15823	0.0818721
326.004	2648.63	58.4825	1301.57	22.7192	41827.3	488.976	332269	3578.02	10.3172	1.07179	642.668	14.9336	11.3955	0.887418	666.981	23.4927	1.03694	0.465201	39.6202	2.48603	315.915	1.97735	29.1305	0.344468	0	0	1.21495	0.0530592
328.004	2591.4	50.7456	1223.61	13.4278	41029.1	284.093	333733	2559.27	9.34758	1.0356	625.551	10.6173	16.5503	1.77254	611.744	16.6434	1.38894	0.929915	39.2501	3.924	310.023	2.1692	27.1767	0.475108	0	0	1.09975	0.062395
330.004	2535.22	24.6101	1148.36	17.888	40639.5	454.017	331076	2287.76	7.90371	1.01972	617.666	11.5235	19.1553	2.57004	592.079	16.5248	1.52948	0.956226	40.3207	4.27862	301.879	4.47605	24.8252	0.452173	0	0	1.01241	0.0622004
332.004	2633.71	26.338	1184.79	26.5597	41470.9	358.208	334058	2817.6	6.38417	0.82905	629.916	10.5839	21.3821	2.74649	620.799	14.5977	1.36319	0.405396	45.0938	2.52466	294.625	3.29366	23.4667	0.51737	0	0	1.07323	0.065517
334.004	2753.18	39.4395	1315.96	29.9241	41725.6	342.055	331297	2260.31	4.18798	0.634079	628.003	11.1912	25.1805	2.88309	635.874	14.5667	1.64831	0.695061	47.9768	2.1661	291.456	2.80857	22.7035	0.920413	0	0	1.12842	0.068443
336.004	2763.74	40.5917	1397.25	18.374	41571.7	415.605	325225	2093.59	3.76269	0.778651	601.323	8.42128	32.0843	2.8215	638.52	19.063	1.07309	0.390251	44.8239	2.82312	294.909	4.56321	23.0995	0.775562	0	0	1.03241	0.0540464
338.004	2671.94	49.2689	1364.04	15.1468	41326.4	433.395	323039	2427.1	5.37426	0.955304	577.977	7.47539	42.187	3.48083	629.862	22.1326	1.05444	0.628292	39.9747	3.66314	299.028	6.05668	24.8286	0.615328	0	0	0.887512	0.0784111
340.004	2615.6	57.8788	1314.64	33.7866	40933.2	268.236	324303	3354.83	7.10851	0.783425	581.508	13.0572	47.3264	4.63238	601.79	15.5483	1.8008	1.241	38.2465	3.38482	294.374	5.91059	26.1106	1.36713	0	0	0.86803	0.11209
342.004	2753.98	48.6751	1315.06	30.6141	41098.9	631.74	330067	3875.12	8.56966	0.735204	601.772	11.8291	47.1272	4.71135	566.868	9.45474	1.40672	1.00118	40.3295	1.98379	295.189	5.48402	25.7135	1.44237	0	0	0.919339	0.11882
344.004	2896.06	48.3197	1354.1	28.4515	41581.8	688.187	333664	7176.61	11.0314	0.814524	609.59	12.8199	48.5079	4.10044	563.177	10.6434	0.370273	0.263208	48.8861	1.86755	298.418	6.33817	24.5138	0.878792	0	0	0.928876	0.0905526
346.004	3034.12	30.5717	1392.6	14.5194	42342.7	513.306	335447	7039.22	12.054	1.42484	613.592	14.6511	48.5303	2.99809	581.729	13.9424	0.0804848	0.0673292	59.3852	5.71611	301.567	6.81757	24.0949	0.977477	0	0	0.942928	0.0279232
348.004	3150.05	49.9207	1321.77	26.1693	42603.7	565.504	332259	4423.44	9.73365	1.18762	601.735	12.6955	43.682	1.71846	593.96	12.2453	0.0760907	0.0686757	59.5215	7.95658	303.39	5.36699	24.2744	1.45911	0	0	0.987392	0.0767497
350.004	3109.59	20.6196	1211.72	28.4309	42010.8	547.631	329124	2992.22	6.42322	0.811363	575.333	9.31725	37.538	1.73576	616.99	13.2262	0.151275	0.132474	50.2828	5.98179	299.088	3.62266	24.2172	1.08979	0	0	1.18621	0.153883
352.004	2982.88	20.9633	1222.9	30.3538	42704.4	621.827	336387	3279.75	5.50924	0.722797	573.738	7.57244	37.7914	2.30855	658.589	15.5801	0.0615019	0.051307	44.3884	4.24596	292.948	2.40785	24.5646	0.763334	0	0	1.4593	0.222241
354.004	2934.28	41.0534	1239.21	38.2289	43320.7	581.613	343370	3335.91	5.02397	0.632728	581.655	9.44218	45.0005	5.2964	653.847	17.6588	0.0200586	0.0136373	48.8542	3.7621	289.559	4.71593	25.2536	0.861873	0	0	1.61731	0.274058
356.004	2997.66	65.1323	1219.73	30.1345	43237.3	407.957	346388	2841.85	3.98954	0.233925	596.796	7.82846	48.594	7.36438	607.134	10.2284	0.112782	0.0486077	54.3217	3.16095	296.899	4.94697	25.0947	0.791116	0	0	1.62485	0.288038
358.004	2998.04	72.6807	1247.78	22.5376	42875.3	368.556	345016	2870.17	3.55916	0.239129	617.941	9.0545	53.5583	6.38932	589.944	8.77887	0.936622	0.428387	49.0961	3.81418	311.334	4.16582	24.811	0.57361	0	0	1.62803	0.23994
360.004	2906.88	66.7447	1283.64	22.7015	42336.8	355.109	338712	3683.13	3.40481	0.514288	629.47	11.2423	64.5945	6.39404	600.309	14.1129	3.14296	1.27734	41.3205	3.13699	314.988	4.76007	23.8753	0.744563	0	0	1.7333	0.167282
362.004	2894.14	49.2912	1296.25	13.9037	42648.7	322.771	336035	3705.87	4.0131	0.56331	634.503	9.06932	75.8939	6.18987	609.078	20.1701	4.91501	1.48082	45.474	4.66338	308.212	3.02303	22.7003	0.477614	0	0	1.99117	0.191938
364.004	2930.65	56.4981	1285.39	29.2142	43711.1	408.415	339913	2565.41	4.93214	0.628005	641.06	7.03096	83.451	4.17909	619.718	20.8231	5.83972	1.8469	50.6243	5.52855	305.501	2.74051	23.1828	0.545473	0	0	2.14733	0.228598
366.004	2941.14	57.2373	1286.31	22.1138	44325.1	258.425	346322	3039.22	5.56169	0.444002	641.138	6.20598	86.068	4.61939	632.47	18.8214	4.33584	1.70445	52.2868	2.65655	309.34	2.62113	25.2485	0.695952	0	0	2.05924	0.197406
368.004	2915.04	47.1701	1268.04	15.9159	43736.5	425.872	343577	4538.37	5.87837	0.582613	641.861	10.3407	78.2701	6.71216	650.518	16.4232	1.32383	0.564936	56.3468	1.63502	312.772	3.41253	24.6125	0.603059	0	0	2.35389	0.207832
370.004	2917.42	31.02	1322.32	11.6758	43209.9	259.469	338232	3225.75	5.96702	0.532283	658.509	9.72543	73.8966	7.72316	646.904	9.80338	0.149409	0.0597201	56.3044	2.80671	318.721	4.32492	22.3822	0.436987	0	0	3.00572	0.352598
372.005	2887.45	36.6539	1394.63	19.6852	42278.7	298.562	332324	3198.54	5.55528	0.625122	665.984	7.75228	83.6054	8.5845	623.824	13.023	0.00866343	0.00316707	53.5691	2.63336	316.843	5.95745	21.5631	0.418923	0	0	3.10967	0.494548
374.005	2786.99	48.9316	1375.03	26.151	40889.5	287.234	319929	3662.04	5.82139	0.472708	641.716	7.82268	103.501	9.8862	623.899	22.462	0.000177	8.15813e-05	61.0218	2.72704	303.121	6.72035	22.9543	0.624755	0	0	2.83243	0.513396
376.005	2777.58	51.992	1369.08	24.7341	40228.2	318.59	310803	2072.13	7.5229	0.546859	623.501	7.70867	134.939	12.8936	634.805	23.5804	0.000139337	6.53823e-05	62.2003	2.94953	289.394	5.87932	25.5093	1.053	0	0	2.8365	0.526255
378.005	2860.88	64.764	1466.53	25.6434	40128.3	434.457	312566	3222.16	9.84385	0.887092	623.542	15.9517	164.753	18.057	606.885	21.2364	0.0059766	0.00429005	58.5847	2.02864	282.632	6.49573	26.3784	0.963295	0	0	3.02867	0.597204
380.005	3024.99	54.0392	1592.01	22.1119	40499.9	294.93	323841	2581.67	10.3928	0.712314	634.534	9.5952	177.111	21.8845	575.693	11.7368	0.13614	0.0787422	67.2302	1.57627	285.135	6.7009	25.7453	0.493488	0	0	3.37776	0.804281
382.005	3175.15	45.4492	1568.43	18.2495	40506.1	451.47	325090	3166.52	7.96065	0.525116	659.035	6.855	168.043	24.3705	572.077	6.73732	1.00622	0.421061	73.9037	1.93369	288.905	6.22043	25.041	0.451987	0	0	4.00169	1.05396
384.005	3267.71	24.2501	1443.16	40.4446	40695.2	682.633	321474	2811.42	7.05804	0.699799	677.051	9.54561	150.425	26.2872	595.509	19.1406	3.81244	1.21258	62.6345	2.78007	297.384	5.85292	24.8178	0.578708	0	0	4.24018	1.07725
386.005	3262.46	40.8864	1389.93	49.8464	40759.4	488.309	319148	2988.28	7.84797	1.06351	665.778	11.3794	135.156	22.721	626.1	20.2644	7.00134	2.17705	40.2435	2.06586	302.758	6.97899	24.368	0.571411	0	0	3.78455	0.95949
388.005	3179.52	51.7292	1400.39	35.4473	41174.7	321.529	319176	3783.41	6.55156	0.864581	636.241	10.3873	120.829	17.0805	655.746	16.8799	5.6959	2.1468	28.3797	3.08045	301.71	7.25948	23.0189	0.757941	0	0	3.36838	0.886806
390.005	3122.64	48.8286	1432.07	19.3814	41648.3	439.794	322989	4628.01	6.27104	0.518811	630.956	7.13507	108.316	13.4922	664.229	22.3308	2.6234	1.11996	28.2389	3.10814	303.704	7.90567	21.8042	0.444693	0	0	2.94485	0.782795
392.005	3070.96	55.4266	1440.34	25.5412	40585	572.491	318235	4235.95	9.67334	1.37297	639.035	10.0002	100.904	12.2379	630.316	21.0223	2.70969	1.34451	35.3495	2.89707	300.11	7.27877	21.7217	0.401015	0	0	2.8131	0.679122
394.005	3187.55	91.8485	1468.26	15.1726	40177.9	509.425	313313	3452.88	11.7982	1.58	631.751	8.87081	92.8331	12.2233	600.635	14.6855	2.35882	1.19815	45.2916	1.68274	289.609	6.61871	21.8561	0.431999	0	0	2.78913	0.543177
396.005	3398.33	133.667	1515.14	10.8726	40680.6	519.451	315987	4242.79	10.3909	1.25118	626.387	7.82042	90.415	10.9134	581.761	17.5446	0.771187	0.39935	51.2516	2.3448	287.176	5.48399	21.8836	0.32908	0	0	2.43789	0.3967
398.005	3621.53	237.967	1505.11	22.0525	41031.5	622.129	322441	4013.51	8.13522	1.18511	630.136	7.94414	94.3972	10.8554	553.618	19.105	0.359658	0.0909249	52.9283	4.42055	290.89	6.18659	22.1556	0.317809	0	0	1.96246	0.290582
400.005	3700.38	350.642	1452.66	32.4016	41028.8	491.09	324216	3034.2	6.94156	1.05646	611.231	8.81335	92.6284	10.0088	516.889	11.6308	1.68147	0.739945	47.7074	3.47522	291.884	7.49042	22.4961	0.580463	0	0	1.62572	0.178756
402.005	3552.01	297.563	1469.13	44.0056	40883.7	569.381	321758	4187.48	5.47388	0.719482	592.314	10.4747	81.0832	8.34474	493.886	10.3067	4.51579	1.81574	40.1743	1.85305	290.334	6.18791	22.5524	1.16505	0	0	1.30353	0.0966821
404.005	3295.35	64.385	1503.46	51.733	41056.2	738.982	321923	5208.82	4.22093	0.667918	599.295	9.01212	67.262	6.65007	511.497	18.2986	5.5529	1.69525	39.4524	3.29836	291.55	4.0945	22.0318	0.61771	0	0	1.1311	0.0628736
406.005	3201.56	33.5547	1464.21	41.3016	40537.7	737.587	318397	5934.14	4.40159	0.616883	589.312	6.08971	56.7969	5.21951	508.692	16.6343	6.86974	2.18714	44.5667	3.16469	290.211	3.89061	20.8553	0.258324	0	0	1.11288	0.0609331
408.005	3069.24	29.3549	1438.34	25.0317	39568	513.751	312522	4893.35	4.12095	0.602204	562.514	8.86849	50.8118	5.52766	481.313	12.0914	7.88612	2.92603	47.2358	3.72738	286.764	4.09067	19.1549	0.665441	0	0	1.24999	0.093603
410.005	3009.7	25.6426	1490.68	17.3937	40055.7	311.026	318530	2601.89	4.15371	0.624359	557.339	14.908	50.0278	7.45844	482.376	12.5791	3.90001	1.39127	48.4868	4.40158	286.743	3.44545	18.6824	1.22258	0	0	1.37095	0.095307
412.005	3060.27	33.0152	1566.26	30.1336	41390.5	522.784	331358	3266.21	6.28807	1.09468	573.524	13.3555	47.4316	6.91743	507.592	16.4939	0.739173	0.256903	48.9889	4.01769	300.414	3.02407	19.9961	1.24047	0	0	1.24511	0.0734242
414.005	3043.14	49.2352	1578.12	22.7496	41143.5	719.144	324485	4752.71	8.55128	1.26288	596.39	8.36502	44.7196	4.46687	545.637	18.3526	0.0965786	0.0282837	50.3622	3.47402	310.644	3.84964	21.7364	0.7555	0	0	1.17568	0.0540082
416.005	3019.44	77.9192	1603	27.7856	40188.1	947.52	310524	6911.5	10.0233	0.843078	641.778	18.4989	45.7259	2.65129	584.823	13.1698	0.639106	0.284759	52.2157	2.54334	315.147	6.54913	22.3326	0.834209	0	0	1.16174	0.0739492
418.005	2998.27	100.391	1582.43	37.0061	39729.7	1306.88	304221	10607	10.5023	0.839608	664.707	27.5496	37.197	1.56524	559.296	10.1295	2.24299	0.985521	44.8488	3.30163	307.42	7.0741	22.5899	0.907015	0	0	1.10522	0.0839426
420.005	3058.23	107.184	1532.85	38.9437	40483.1	1500.67	312424	13530.1	9.44801	0.928615	657.639	31.4335	27.1195	1.87938	521.092	9.31268	2.97297	1.32808	34.2348	3.22055	301.085	6.79089	23.6744	0.972112	0	0	1.14627	0.0666088
422.005	3206.35	76.6982	1548.4	51.5436	42195.6	1345.85	332476	12107.6	8.00576	0.75437	658.097	32.5174	25.5972	2.56981	512.483	6.12416	1.4238	0.632898	32.4194	3.42482	309.951	5.05421	23.6039	0.737147	0	0	1.29572	0.0690401
424.005	3326.58	77.6769	1540.83	52.6133	44058.6	1266.24	351889	9963.77	7.07365	0.856301	658.323	27.8855	29.5324	4.09241	544.341	17.3507	0.256135	0.11561	34.2575	1.3265	331.952	7.18058	23.0276	0.728487	0	0	1.38727	0.113895
426.005	3295.96	90.4846	1507.13	39.8841	45247.6	1136.67	359058	8087.76	6.67309	1.00091	648.258	12.2426	29.9376	5.18253	592.372	29.5793	0.0705884	0.0464635	37.4038	1.41706	349.438	10.2971	23.0028	0.932952	0	0	1.33035	0.16863
428.005	3218.8	76.8027	1566.36	39.9207	45987.7	851.577	357635	5835.04	6.54697	0.896599	664.872	5.93591	20.4219	2.81928	575.819	22.2241	0.397324	0.309035	42.133	3.93613	355.546	11.3307	24.2576	0.939705	0	0	1.46129	0.14588
430.005	3111.86	77.0969	1733.89	54.209	45911.6	565.206	353709	4838.58	6.38706	0.999323	709.844	13.2854	10.5826	0.984336	550.605	14.877	0.703061	0.525507	42.3661	3.97934	370.279	10.3433	25.7233	0.725429	0	0	1.77717	0.102273
432.005	3067.91	92.7975	1930.41	61.5075	45895.9	1122.17	356260	6787.21	7.24115	0.775238	731.632	15.1539	8.7033	1.24534	584.84	24.8654	0.518201	0.402775	39.4123	2.36022	407.546	9.79707	26.9982	0.309927	0	0	2.03338	0.0834518
434.005	2975.63	87.2026	2037.38	95.976	45545.5	1268.48	356488	7860.1	8.64202	0.556929	709.026	9.05577	10.4464	1.49086	627.807	22.661	0.163091	0.0792254	42.184	2.98548	432.895	14.8243	28.5073	0.528018	0	0	1.94664	0.0660933
436.005	2757.67	86.9436	1942.69	99.2966	43670	1224.85	340050	7654.72	7.97807	0.347411	679.521	10.1228	9.66908	1.40784	614.757	25.0403	0.688215	0.284113	47.4206	5.23904	419.083	15.4057	28.0074	0.74597	0	0	1.65539	0.0707358
438.005	2511.87	120.352	1630.52	53.7313	40135.6	1263.95	310350	9506.23	6.89085	0.65499	672.487	15.4658	6.63425	1.11877	523.042	12.1848	3.01989	1.23532	52.3201	3.51276	372.054	9.22821	24.4598	0.737123	0	0	1.56681	0.0839713
440.005	2461.27	131.553	1372.45	18.1491	39335.5	1267.74	299146	11605.5	5.46582	0.681381	667.703	12.4715	4.03196	0.773169	476.176	16.1302	4.71182	1.96587	50.925	1.43008	331.745	1.88149	21.8555	0.509987	0	0	1.56909	0.0922506
442.005	2571.92	93.532	1267.91	35.195	40693.6	1146.08	305292	10545.9	4.63601	0.485764	660.023	9.95398	3.88487	0.452551	495.976	24.7325	2.8606	1.17264	48.8506	3.87772	311.757	9.21531	20.8592	0.451929	0	0	1.46728	0.0955145
444.005	2630.04	36.9364	1245.14	28.3495	41631	714.245	315314	4858.84	5.86977	0.697904	635.494	10.4088	5.63797	0.69891	497.668	27.0319	0.618335	0.25613	49.4466	3.5027	298.309	8.63612	19.8347	0.479612	0	0	1.25184	0.0702436
446.005	2620.87	30.5593	1300.24	26.3559	42330.1	475.583	326502	2815.14	6.43099	0.569901	586.958	13.3001	4.57747	0.575982	486.93	22.6658	0.0538098	0.0252216	48.4929	4.21749	292.876	3.37476	19.3661	0.394647	0	0	1.16413	0.0938725
448.005	2591.3	29.6482	1277.79	25.8488	41766	540.611	327336	2514.88	5.29917	0.395951	561.85	12.2203	2.30394	0.381565	497.323	14.7949	0.161749	0.0625794	45.5814	4.33317	291.055	2.86742	20.2266	0.510486	0	0	1.42882	0.0888074
450.005	2576.13	28.5833	1225.84	25.6204	40125.3	512.457	320073	2613.01	5.82724	0.690985	577.02	9.89889	1.89843	0.470182	525.608	11.8145	1.20535	0.507851	39.5164	2.84056	282.655	3.48059	20.9084	0.852237	0	0	1.60531	0.0697129
452.005	2624.41	24.77	1195.83	12.2448	38870.9	424.082	311694	2588.94	6.92905	1.00781	589.689	10.1477	1.67699	0.351946	530.71	15.2845	3.03093	1.2736	39.9053	1.89659	265.661	1.92343	20.121	0.495918	0	0	1.43648	0.0631251
454.006	2720.48	13.7116	1176.83	14.0125	38666	521.577	306983	3869.37	5.39832	0.62711	592.336	6.99078	2.06892	0.176754	479.613	8.04437	2.82541	1.16059	46.6686	1.98506	254.3	3.24953	18.4703	0.388781	0	0	1.10998	0.0813067
456.006	2835.16	16.149	1182.47	17.6223	39312.8	393.567	310336	3722.39	3.75107	0.27275	591.999	6.79135	3.64124	0.890589	438.278	12.496	2.30041	0.950415	50.5902	4.78973	250.046	4.1935	17.5136	0.354232	0	0	0.958977	0.0980245
458.006	2908.86	15.774	1194.52	31.0226	39862.1	299.345	318535	2457.46	3.16944	0.643238	591.505	7.65011	3.99901	1.17718	440.354	8.51912	3.03489	1.29917	51.5665	6.00197	246.356	3.51579	16.9649	0.353136	0	0	0.973512	0.0824984
460.006	2875.3	49.2402	1192.83	38.4654	39283.1	476.87	319052	2341.98	2.72912	0.579606	586.614	11.2977	2.61151	0.555291	458.108	9.57795	2.04372	0.864824	54.8146	3.7657	239.395	3.70836	16.5748	0.760514	0	0	0.902553	0.0477431
462.006	2852.56	53.4275	1215.26	30.5168	38557.3	516.32	315827	2550.87	3.40287	0.543132	575.373	12.0192	2.58297	0.335761	446.591	18.0645	0.59073	0.23446	61.8587	1.65514	236.275	4.72327	16.8794	0.847149	0	0	0.91186	0.0757368
464.006	2896.71	36.3011	1235.32	23.9525	38569.2	242.693	317508	2883.62	4.23676	0.635738	562.201	7.74686	4.60143	0.932896	401.376	21.168	0.0623701	0.0250063	62.0835	1.28921	244.702	4.92636	17.3621	0.477593	0	0	1.05729	0.107775
466.006	2929.28	24.4771	1260.76	30.9787	39240.4	458.779	317760	3094.21	5.03167	0.646497	561.154	8.86598	5.35497	0.722343	380.419	16.3676	0.00654031	0.00294247	51.8794	3.3845	253.85	3.70912	17.6484	0.441427	0	0	1.21109	0.0780608
468.006	2895.43	23.8243	1274.13	26.6296	39904.4	239.786	315232	2517.64	5.45966	0.402789	585.586	12.9881	3.78954	0.625865	400.916	13.5143	0.0391382	0.0354397	44.5926	3.80586	256.903	4.12836	18.6144	0.231681	0	0	1.28079	0.0381802
470.006	2837.58	30.4958	1224.66	21.9504	39478.5	311.214	307777	3003.74	5.38211	0.490555	599.627	13.8239	2.32718	0.497144	423.106	8.98494	0.109486	0.0976501	47.331	3.45193	250.151	2.68456	17.6886	0.469741	0	0	1.17846	0.0443292
472.006	2759.46	37.7499	1165.2	22.1338	38031.5	458.309	299101	3395.75	5.11284	0.748791	582.972	7.92688	2.57325	0.66813	423.547	10.1926	0.0696031	0.059181	56.8259	3.09467	239.371	1.0684	14.652	0.553652	0	0	1.01159	0.0587533
474.006	2687.64	54.2829	1161.85	30.1284	36697.3	452.292	295151	3033.1	4.30782	0.610792	574.73	10.9398	3.84594	0.703476	403.354	15.5383	0.0569567	0.0362969	60.8718	2.08971	233.89	1.19658	13.8968	0.384411	0	0	0.822608	0.0688839
476.006	2602.42	64.8407	1144.93	33.4599	36624.1	616.592	292016	4052.37	3.58645	0.431152	580.898	14.068	5.12501	0.647114	389.664	13.6596	0.27437	0.0986137	58.7687	1.76345	238.921	2.75897	15.04	0.46209	0	0	0.830626	0.0527552
478.006	2614.5	73.8994	1141.26	36.1892	38335.6	827.934	297870	5588.21	3.5348	0.409799	592.163	8.0046	5.59588	0.755245	417.206	16.263	2.3332	0.824344	68.1066	2.51965	255.526	4.72842	16.1462	0.442131	0	0	1.09055	0.0876245
480.006	2671.59	59.0133	1180.95	20.135	38845.4	682.89	304714	5050.1	4.29179	0.463506	596.722	8.82237	4.80145	0.87368	437.445	13.6938	6.82435	2.20557	75.262	4.27377	263.789	4.91582	17.861	0.299431	0	0	1.38946	0.0747154
482.006	2658.93	41.4674	1218.09	39.3844	38149.4	327.54	305477	1812.01	5.39741	0.730756	598.477	19.144	4.18197	0.868195	434.695	5.6617	7.72099	2.67444	60.4085	4.17212	261.592	3.51447	19.9824	0.760444	0	0	1.61245	0.07673
484.006	2563.09	65.1125	1248.99	57.9137	38119.9	436.064	307128	3406.73	5.83595	1.04927	593.291	17.3639	4.61603	0.445511	457.09	10.8739	3.19158	1.18442	40.9555	3.22824	260.813	5.69041	21.0511	1.3965	0	0	1.78123	0.107602
486.006	2490.98	54.0344	1220.12	31.6063	37760.1	427.593	307175	3701.17	5.51801	0.923572	567.411	8.36474	6.16666	0.954448	480.901	7.51006	0.498066	0.21102	33.5956	1.6463	259.262	4.10978	19.7497	1.43947	0	0	1.69648	0.0673692
488.006	2531.92	43.6258	1219.48	43.6213	37838.1	789.802	305775	3734.12	5.02031	0.388655	548.944	11.5531	6.3891	1.32506	477.698	13.2388	0.208627	0.118371	34.2757	2.2309	254.921	4.11111	17.5094	1.2099	0	0	1.64124	0.0933839
490.006	2497.77	58.5408	1242.57	54.6072	38362.7	843.647	304559	4165.42	4.74381	0.632274	553.196	10.3386	3.87849	0.993992	477.859	21.1248	0.789306	0.477907	37.0871	2.64792	251.664	5.44462	16.6097	0.876001	0	0	1.96681	0.137363
492.006	2486.93	58.2408	1283.15	39.8181	38455.3	521.387	306242	3309.68	4.961	0.846549	560.16	6.7086	1.53341	0.412248	461.08	18.6307	1.69965	0.712578	42.4288	2.67698	255.451	5.32931	17.2064	0.7973	0	0	2.38917	0.123587
494.006	2537.01	59.2949	1294.21	26.6249	38716	338.419	310466	1935.47	4.90147	0.843556	556.989	12.1418	0.675072	0.115968	430.919	15.581	2.07538	0.772002	49.555	3.20222	262.773	5.42567	18.7154	0.456991	0	0	2.44791	0.141524
496.006	2567.69	45.8857	1233.59	26.0715	39799.4	320.712	317763	1185.55	4.88115	0.743855	550.236	13.4846	1.22027	0.278014	422.741	7.64942	1.34224	0.61103	51.2948	2.22742	270.892	3.1137	21.3202	0.709863	0	0	2.13038	0.189966
498.006	2564.35	52.112	1187.72	35.9038	40513.6	512.55	319511	2324.71	5.91417	0.317678	535.595	14.1671	3.4928	0.676406	419.034	13.7767	1.23728	0.582623	46.1859	3.53419	270.142	1.85949	21.4926	1.20767	0	0	1.70198	0.197105
500.006	2540.57	54.8074	1178.31	41.733	39645.3	518.297	307960	4423.95	7.09799	0.448908	535.583	9.47693	5.08531	0.731499	434.455	21.2436	1.64766	0.771289	43.5033	3.65705	260.077	2.20835	19.7082	1.01097	0	0	1.56638	0.12564
502.006	2519.05	24.2612	1123.42	38.8849	38308	311.725	295811	3774.92	6.06516	0.347405	566.475	3.61956	4.72539	0.650193	470.568	17.6354	1.46811	0.496035	48.3046	3.27089	253.412	2.41302	19.0047	0.439221	0	0	1.69935	0.0910145
504.006	2468.56	29.8042	1093.75	26.2707	37496.9	466.785	290659	3022.05	4.80074	0.427656	590.16	13.0998	4.24149	0.750559	478.531	14.3049	1.67132	0.519748	59.5845	6.39928	250.378	1.94508	19.0578	0.542417	0	0	1.82251	0.105166
506.006	2517.03	35.4655	1148.3	14.9881	37896.2	466.241	295366	3971.57	3.93308	0.482892	587.847	26.1255	5.22201	1.08283	467.443	16.0536	1.99204	0.544633	68.0626	8.30771	249.027	3.43095	19.1792	0.465961	0	0	1.85311	0.0967119
508.006	2675.94	67.3911	1230.61	19.5166	39109.2	441.711	306032	4299.64	2.63133	0.616794	578.26	30.174	7.95678	1.89154	458.95	11.9318	1.95253	0.836302	63.483	5.06266	258.377	1.9503	19.5348	0.549335	0	0	1.95811	0.120326
510.006	2770.23	80.8208	1247.7	35.9024	40059.4	573.392	311435	4443.57	1.65383	0.343101	545.467	24.4303	7.75695	2.22306	471.888	13.9193	2.58795	1.65863	53.7841	3.58902	271.888	3.94001	19.0202	0.724168	0	0	2.25835	0.218538
512.006	2773.51	66.5094	1222.82	29.3042	41071.6	585.922	315251	4188.07	2.02461	0.284453	501.1	13.4808	4.83344	1.2358	504.856	14.501	1.91593	1.29466	44.4462	1.58247	278.785	5.67105	17.6066	0.675173	0	0	2.7471	0.180381
514.006	2682.84	41.424	1218.2	12.0481	41362.1	622.623	316872	4866.7	2.62609	0.466304	482.376	10.5616	2.90055	0.716612	529.492	9.0825	0.588037	0.383409	38.8893	1.72981	274.376	5.02117	17.0429	0.332629	0	0	3.59562	0.15055
516.006	2565.11	37.8973	1236.72	15.4677	40489.3	630.906	313606	5628.78	2.16866	0.35046	483.749	10.0042	2.85552	0.508263	533.61	12.636	0.445635	0.195401	38.9249	2.17035	263.232	4.11096	18.114	0.402452	0	0	4.69603	0.23286
518.006	2601.78	64.3685	1274.36	18.7646	40028.4	720.656	312156	5757.72	1.80089	0.220627	497.387	6.24828	4.13578	0.837761	506.152	15.2157	1.54001	0.716568	43.1402	2.92563	258.671	4.14954	19.6544	0.405426	0	0	5.27983	0.32944
520.006	2716.24	53.363	1278.96	12.6046	39868.3	756.093	309286	4420.1	3.20128	0.227266	519.611	7.65849	4.88901	0.787072	433.794	13.8093	2.07903	0.959053	47.8432	2.90567	260.149	4.96675	20.2953	0.381405	0	0	5.33167	0.232392
522.006	2736.53	40.548	1250.19	12.8664	38494.7	904.303	302432	4306.97	5.66483	0.295369	541.802	5.27692	5.1001	0.35081	375.949	8.27191	1.23935	0.440612	45.8669	2.38286	259.847	6.5064	20.0835	1.02941	0	0	5.29493	0.192775
524.006	2700.85	45.4866	1249.05	19.6452	36366.6	747.115	292649	3756.12	6.75892	0.4863	562.248	11.3006	6.11912	0.548196	373.35	9.62926	0.884041	0.444154	41.5256	2.29354	247.008	3.24375	18.8257	1.08112	0	0	4.9302	0.337926
526.006	2734.53	81.5436	1258.43	20.8174	35300.3	671.941	285321	4479.03	5.83022	0.311413	563.623	10.5634	6.91117	1.17455	403.99	20.4708	1.27168	0.634448	40.0844	2.768	233.675	2.82822	17.542	0.760973	0	0	4.17386	0.453242
528.006	2785.33	95.8599	1252.95	17.4386	35191.4	681.702	279413	3776.71	5.02668	0.681564	572.425	11.6399	8.1291	1.25617	388.415	24.3766	1.23138	0.60377	40.9691	4.14534	228.479	4.01176	17.155	0.72238	0	0	3.09647	0.396945
530.006	2764.17	72.5378	1210.39	24.5718	35014.9	642.316	269962	3054.9	5.18304	1.08556	591.333	13.6093	8.6296	0.97075	323.087	18.2577	0.500803	0.225927	45.8067	4.2557	228.216	3.44922	16.3981	0.486052	0	0	2.05816	0.254332
532.006	2639.86	45.4555	1162.96	35.8917	34352.7	590.127	258744	3116.61	4.57367	0.809029	583.266	12.6547	6.31984	0.689877	293.264	14.0765	0.461918	0.148623	47.3277	3.14378	224.871	4.34608	14.5837	0.29999	0	0	1.33423	0.145696
534.006	2530.22	31.0392	1186.13	33.8883	33666	438.047	253709	1715.37	4.73792	0.767986	560.324	13.0787	4.01476	0.643884	307.273	14.1902	2.14449	0.900756	43.0349	1.40968	218.273	3.85935	13.1364	0.352797	0	0	1.0261	0.0712814
536.007	2557.94	24.9516	1233.77	28.1794	33693.2	420.617	259010	1529.24	5.49933	0.599439	541.24	9.92613	3.73773	0.893102	315.085	14.2991	4.3456	1.80251	42.1702	1.18932	219.282	2.35625	12.513	0.399059	0	0	1.10837	0.0659028
538.007	2668.04	33.2672	1262.43	45.9206	34451.4	532.231	269507	2868.46	7.00413	0.416258	532.696	7.86848	3.42126	0.918626	311.201	9.77065	3.28209	1.34795	44.0521	1.24806	229.2	1.59707	13.3036	0.289549	0	0	1.24394	0.0738444
540.007	2723.04	37.4474	1225.1	54.0852	34990.2	551.302	277055	3759.29	8.59247	0.868257	536.763	8.55115	3.80887	1.22608	326.113	7.87511	0.863244	0.370811	42.0866	2.27023	233.796	4.90811	15.2711	0.440598	0	0	1.1492	0.0468075
542.007	2741.9	26.8355	1178.53	35.7752	35333.6	387.299	279899	3458.09	7.26279	0.995004	557.028	9.30639	4.33022	1.32843	337.488	12.8004	0.0964445	0.0344025	41.8067	4.0485	234.176	7.1163	16.3948	0.494244	0	0	1.03945	0.0130961
544.007	2798.46	32.3766	1139.65	12.6958	35829.4	376.207	278800	4624.05	5.49274	0.814058	592.361	7.07196	4.40461	1.2826	332.749	8.20325	0.0154909	0.011489	43.7664	4.92988	236.621	5.384	16.3181	0.436146	0	0	1.11057	0.0359232
546.007	2933.37	66.2151	1154.24	20.2259	37124.3	539.344	287707	5709.56	5.15089	0.613293	617.243	11.713	4.00152	0.8045	336.165	6.65025	0.00308488	0.00273828	48.4953	3.70006	239.649	2.81763	17.4172	0.473284	0	0	1.27655	0.0644904
548.007	2939.33	54.4364	1211.98	28.3708	37724	450.559	295385	4536.17	4.61174	0.602007	611.27	12.637	3.68055	0.682535	347.372	8.90529	0.000138049	0.000116607	45.9286	4.3638	238.745	2.83267	17.6984	0.401487	0	0	1.25555	0.0856942
550.007	2947.92	52.2639	1295.96	48.8766	38538.3	594.727	300715	5661.3	4.58366	0.877587	577.7	9.51431	2.88004	0.568158	385.403	6.10398	0.000141402	0.000113704	38.7438	5.16369	241.071	5.06277	16.4425	0.367765	0	0	1.14004	0.0998731
552.007	2986.26	64.3497	1291.6	54.4444	39292.4	625.1	303662	6328.66	4.72858	0.728952	557.589	6.50571	2.56716	0.325077	414.8	5.73236	0.00247726	0.00122727	35.6493	3.09296	242.461	5.69805	15.9998	0.409152	0	0	1.06801	0.124929
554.007	3006.18	65.6329	1247.87	47.3955	39002	534.459	304634	5099.61	4.59347	0.523111	552.684	3.41716	2.7402	0.477687	418.153	6.40747	0.0607978	0.027372	37.8074	2.30256	239.718	4.03536	17.4098	0.511662	0	0	0.984624	0.0577309
556.007	3053.05	56.3015	1252.68	29.429	39264	466.177	307756	3555.74	4.31524	0.511866	552.605	9.67438	2.98032	0.702058	406.077	17.0619	0.690588	0.301275	41.0148	3.60678	241.231	3.55075	20.0583	0.962715	0	0	0.987824	0.072992
558.007	3189.03	62.7913	1247.71	25.823	40491.7	896.163	316776	5625.03	4.48175	0.500368	542.833	8.05078	5.36842	0.611844	397.333	11.6208	2.63779	1.08474	46.9291	4.6242	251.295	6.93139	22.2474	1.03015	0	0	1.05599	0.0789557
560.007	3324.18	61.8018	1273.6	34.13	42155.4	1055.67	332522	6109.31	5.35582	0.522786	535.228	7.07672	8.15589	1.08717	417.856	18.2513	3.49691	1.43189	57.7962	4.7751	256.862	5.08596	21.1528	0.94626	0	0	1.08642	0.0465303
562.007	3335.64	31.2214	1335.43	36.7627	43113.1	912.152	344145	5512.61	5.65596	0.705967	530.06	6.60059	7.01584	1.38244	434.845	24.4395	2.13733	0.669639	61.7502	2.94778	256.418	1.23002	18.5375	0.934852	0	0	1.09326	0.057285
564.007	3252.85	62.955	1374.42	28.4193	43007	632.665	346259	5171.25	5.04002	0.702385	532.914	6.54526	4.20415	0.763463	467.335	24.9286	2.52806	0.834178	61.9284	2.46474	255.445	3.66242	17.3563	0.603267	0	0	1.19231	0.105848
566.007	3241.38	80.6415	1430.02	24.1339	44196.3	482.268	353414	5441.27	4.54707	0.399075	535.73	8.61129	3.65746	0.425226	513.38	20.1155	4.67658	1.46271	61.4196	6.58513	268.05	3.384	19.4011	0.689438	0	0	1.3988	0.153455
568.007	3203.64	70.7159	1415.25	26.0774	45627.6	585.84	359057	5902.6	5.10003	0.246827	528.423	12.5103	5.66463	0.811217	539.003	13.3326	5.90825	1.51415	54.6704	7.90971	283.53	3.63389	21.3092	0.800529	0	0	1.63261	0.198258
570.007	3089.9	65.5743	1317.97	30.1187	45032.6	641.635	350935	6991.7	5.99364	0.690026	516.205	10.5782	8.40249	1.12141	540.963	14.8321	5.54859	2.06726	46.0149	5.34774	286.09	4.40992	21.0102	0.497032	0	0	1.75959	0.177077
572.007	2963.15	60.5182	1275.73	23.6137	44085.7	515.638	344007	6317.2	6.27038	0.794825	511.193	13.4218	9.90906	1.01235	526.348	18.6113	2.53754	1.04661	45.2833	3.03805	286.588	4.60535	19.5747	0.255587	0	0	1.67777	0.0849613
574.007	2880.57	38.9932	1296.47	20.2958	43836.6	517.22	344130	4964.36	5.88593	0.187457	497.941	14.3767	10.4428	1.25715	502.773	17.8698	0.462996	0.1837	53.2022	1.68114	295.378	4.88872	19.8575	0.677889	0	0	1.58657	0.12243
576.007	2865.94	32.9606	1304.88	17.7077	42863.1	523.773	339663	4433.69	4.82231	0.540011	496.032	14.7456	8.64532	1.14342	471.117	21.1249	0.192855	0.0644277	53.5711	2.87199	298.818	6.67268	21.7976	0.83917	0	0	1.39757	0.129691
578.007	2871.95	37.401	1308.62	23.1252	41583	483.531	330172	4589.88	4.29226	0.661673	498.994	11.0236	6.16972	1.0307	430.296	24.4569	1.40534	0.597591	47.0029	3.55977	294.566	7.92059	22.2814	0.618915	0	0	1.00789	0.0785021
580.007	2883.99	36.536	1326.65	27.1924	41150.4	464.257	325911	5365.49	4.71801	0.808484	500.957	9.01996	4.44338	0.790821	382.268	22.1003	4.0991	1.75389	42.2534	3.55979	292.109	7.03332	21.0353	0.407735	0	0	0.799872	0.0860045
582.007	2931.33	51.9999	1328.26	25.6404	41748.8	432.06	326811	4479.24	4.00789	0.733029	503.342	17.5801	4.17377	0.585153	349.471	14.0141	5.16146	2.17271	40.8967	2.47892	291.945	5.49788	20.3721	0.552143	0	0	0.838715	0.124446
584.007	2957.04	77.1188	1305.86	25.7377	41809.6	596.936	325464	5429.04	3.02671	0.268687	510.702	14.986	4.4161	0.442079	349.203	11.2084	4.95689	2.00269	47.213	1.88921	280.937	5.33791	19.7525	0.785539	0	0	0.881066	0.115227
586.007	2934.56	72.7175	1312.59	40.2189	41184.2	639.179	320433	5923.82	3.62326	0.8436	514.044	10.3983	4.51777	0.722459	381.228	13.6233	5.17624	2.09796	56.686	1.71961	263.711	4.46358	19.2691	0.890101	0	0	0.845733	0.0924682
588.007	2957.18	62.3129	1311.68	46.1126	40717.2	523.852	314413	4449.78	4.15274	0.931433	511.97	7.51584	3.25356	0.652965	403.654	14.8643	3.67811	1.62893	59.8318	2.70033	258.717	3.58029	18.812	0.791996	0	0	0.760462	0.096404
590.007	3052.33	60.7541	1263.76	47.4445	39932.4	600.751	310543	2971.52	3.42576	0.579452	520.646	8.94561	2.41392	0.273493	393.286	9.46397	1.33008	0.698078	56.8391	3.48809	261.207	3.50371	17.318	0.339047	0	0	0.709403	0.0866844
592.007	3050.8	74.6911	1181.32	53.7701	38537.1	731.269	305510	4265.42	2.78618	0.430354	528.116	11.5387	3.22313	0.312538	378.208	17.1787	0.235747	0.14047	45.0542	1.34791	250.901	3.02894	15.1523	0.390579	0	0	0.683622	0.0320966
594.007	3034.5	65.5304	1173.65	34.7247	38390.1	774.28	306481	5378.83	4.0211	0.645418	519.826	17.223	3.57683	0.402162	372.854	19.7983	0.0210279	0.015293	42.6502	4.61441	237.208	4.43048	14.8626	0.558405	0	0	0.716619	0.0573126
596.007	2990.98	46.9614	1231.59	21.2806	38211.4	600.697	306347	4492.62	5.13558	0.991679	496.622	15.8168	3.3711	0.535737	357.696	14.1398	0.034374	0.030639	47.1704	7.16159	233.303	4.96718	15.4291	0.534281	0	0	0.765672	0.0851946
598.007	2885.59	76.6692	1254.35	27.3627	37099.6	615.948	298179	4800.38	4.46968	0.981692	499.814	14.2161	4.12279	0.602566	350.317	12.7917	0.061025	0.0550077	53.0418	7.81458	234.049	4.0555	15.7715	0.529478	0	0	0.701788	0.0835039
600.007	2731.37	88.3937	1187.01	25.8767	35400.2	603.492	280289	5631.05	3.55358	0.5616	514.192	8.61223	4.59914	0.906723	332.827	9.31154	0.0993585	0.08794	58.8489	5.26336	228.826	3.06535	15.6408	0.417239	0	0	0.568858	0.077523
602.007	2636.87	75.9663	1134.39	26.0857	34356.5	494.326	266517	5517.37	2.92747	0.230976	521.274	9.19381	4.09215	1.33661	286.343	8.52539	0.0985176	0.0631362	57.9969	3.12104	221.103	3.07999	15.089	0.191795	0	0	0.54857	0.0272591
604.007	2606.18	70.9138	1121.96	31.237	33753.5	448.414	261651	6322.59	2.22406	0.205598	536.964	9.30939	2.80979	0.96142	247.131	7.44103	0.489632	0.180823	58.0148	4.285	214.825	5.36245	14.3811	0.358411	0	0	0.670875	0.0676673
606.007	2556.97	61.665	1099.62	34.4193	33607.6	436.788	261059	6072.67	1.84102	0.352752	570.558	11.0765	1.38332	0.418426	238.464	7.02721	2.36634	0.627503	60.5733	3.568	212.398	6.18837	14.1414	0.595919	0	0	0.751681	0.0728568
608.007	2540.35	66.9609	1117.18	40.7308	34327.7	467.8	267251	4775.26	2.63319	0.389798	612.354	12.4248	0.946325	0.355413	254.663	9.15862	4.45036	1.24979	63.1057	2.45114	216.576	6.11974	14.4386	0.728026	0	0	0.704813	0.0443736
610.007	2613.54	81.2955	1166.85	45.9192	35104.6	488.78	274153	4633.6	4.19928	0.472796	621.8	17.9295	1.39493	0.63377	279.879	8.10688	2.96699	0.794839	59.6324	1.58412	225.652	7.64662	14.9142	0.604413	0	0	0.697893	0.0525895
612.007	2704.98	53.7721	1223.08	23.0722	35741.8	404.578	278353	3509.42	5.28017	0.69609	587.676	18.8384	2.01328	0.915446	301.247	4.57801	0.76892	0.227348	55.1624	2.58634	236.118	6.22756	16.6012	1.0962	0	0	0.730385	0.0526013
614.007	2666.67	39.2372	1279.19	19.198	35680	388.18	278976	3103.46	5.32887	0.778042	541.817	11.6197	1.99737	0.526028	308.713	9.97832	0.597324	0.245464	56.4487	4.58507	237.428	6.52301	17.2019	1.2933	0	0	0.781149	0.0714515
616.007	2577.59	34.4072	1241.13	18.2161	34619.6	356.262	271231	2094.02	4.45646	0.541392	515.547	12.3902	3.21244	0.762589	305.676	12.7483	1.64238	0.709025	49.649	3.77642	230.552	7.6236	15.1945	1.192	0	0	0.874486	0.0959893
618.007	2613.83	48.519	1188.83	20.1449	33827.6	221.959	264264	1504.65	3.00188	0.288113	527.274	16.8121	5.20694	1.24917	299.966	14.7683	1.95207	0.854425	40.8569	3.06563	227.878	8.49699	14.2958	1.08261	0	0	0.90469	0.0969145
620.008	2605.69	63.1968	1165.05	22.0494	33378.2	220.706	261737	3181.44	2.47084	0.5263	558.148	11.881	5.50593	1.27719	294.981	14.471	0.849996	0.372289	37.4474	3.17211	224.204	7.86183	15.5328	1.06184	0	0	0.807133	0.0571785
622.008	2537.22	54.3552	1152.24	19.1227	33456.8	201.035	263579	2957.52	3.01159	0.606439	578.447	13.3694	3.93977	0.691949	297.542	13.4589	0.129656	0.0632699	32.9221	2.46291	226.999	6.20949	16.1972	0.84052	0	0	0.772109	0.07393
624.008	2581.15	40.1955	1171.11	22.2097	33746.2	162.712	265619	2103.85	4.45097	0.560273	574.943	15.2065	3.94596	0.932962	313.109	8.13799	0.00732425	0.00322179	36.261	2.26506	231.369	4.35365	15.4727	0.26457	0	0	0.707554	0.0532506
626.008	2716.47	34.0506	1185.65	27.0749	34329.5	376.039	271806	2165.54	6.1675	0.793064	554.67	10.5111	4.83296	1.15873	334.431	6.71152	0.000188245	0.000110311	44.7625	3.2456	231.636	2.25539	14.846	0.215919	0	0	0.647522	0.0209493
628.008	2788.68	37.7781	1203.19	21.9641	34268.7	368.905	276599	1769.15	6.71061	1.08401	555.675	5.53522	4.62232	1.09931	349.573	8.51602	6.06726e-07	2.94987e-07	46.4114	4.24111	224.556	1.92109	14.979	0.13286	0	0	0.639942	0.0385499
630.008	2740	46.127	1211.68	21.3764	32824.5	191.907	273576	1683.15	6.29632	1.07281	568.936	11.351	4.78161	0.667802	340.811	8.21466	4.33718e-08	4.03963e-08	46.9404	4.28076	214.531	3.59698	14.9489	0.191405	0	0	0.645473	0.0261043
632.008	2779.49	39.5801	1220.81	27.6537	32765.6	399.452	276300	3271.86	6.05233	0.873018	562.271	15.0385	5.26828	0.5129	324.482	10.8291	0	0	43.0284	3.17376	216.838	3.75514	15.3654	0.426289	0	0	0.63588	0.0435081
634.008	2810.46	41.0338	1238.74	28.253	33552.4	405.592	278778	3955.05	4.86221	0.306591	545.889	8.26576	5.01373	0.640169	322.349	16.8343	0	0	37.8471	4.14183	226.012	2.60258	16.2848	0.359296	0	0	0.537718	0.0481005
636.008	2696.67	50.3285	1231.99	29.1096	33434	267.86	275285	3404.78	3.94987	0.519095	553.277	8.47493	5.66989	0.663118	318.934	11.1146	0	0	38.4501	4.31196	226.705	4.49751	16.5383	0.240096	0	0	0.470862	0.0284253
638.008	2594.78	59.0053	1238.96	25.5726	33768.6	166.209	273916	3297.6	4.61532	0.716571	576.548	11.4841	6.08373	0.767288	324.78	9.26124	3.58476e-07	3.37974e-07	44.8754	3.00362	224.142	3.78113	16.7144	0.298512	0	0	0.495458	0.024421
640.008	2671.43	45.0054	1232.31	24.3251	35296	400.531	279893	2187.94	6.41395	0.937562	562.009	15.2203	4.18605	0.599068	331.426	9.43574	3.0944e-05	2.04822e-05	54.1647	2.7019	227.038	0.78782	16.9421	0.331649	0	0	0.655359	0.0620055
642.008	2772.58	23.3277	1183.91	31.4424	36563.3	717.45	283704	2193.93	7.41089	1.05191	519.323	14.4739	3.1361	0.262161	319.647	6.25535	0.00210106	0.0017469	51.153	4.20844	230.607	4.25273	16.1682	0.787439	0	0	0.80667	0.0677207
644.008	2746.71	17.3089	1151.54	26.4255	36444.4	790.017	279265	3426.93	7.41483	1.52015	523.747	6.71973	5.36075	0.76001	321.654	12.3772	0.0420515	0.0372513	39.5557	3.1462	231.266	6.08885	16.1698	0.776072	0	0	0.810136	0.0331003
646.008	2612.48	32.125	1148.22	8.50147	35926.1	799.934	275136	4025.36	6.24664	1.24285	558.736	6.40087	6.45358	0.877267	310.93	17.6666	0.163923	0.134207	38.0438	2.04504	233.522	5.06926	16.9344	0.496836	0	0	0.786864	0.0130142
648.008	2545.06	65.8883	1147.02	21.8465	36265.4	731.833	279892	4389.76	6.02413	0.587537	553.602	7.4212	5.13284	0.643471	292.368	15.7871	0.276297	0.234004	41.7466	1.20777	241.739	5.17956	16.174	0.358495	0	0	0.80011	0.02183
650.008	2633.06	58.07	1132.28	29.7075	36869.5	606.016	287194	4640.28	7.57175	0.592123	505.966	11.0151	4.41278	0.368836	323.72	12.5604	0.184574	0.149943	46.8304	2.1875	246.825	5.87574	15.7307	0.260131	0	0	0.924078	0.0805519
652.008	2839.76	66.9435	1131.75	21.1657	37919.1	531.018	297102	4539.48	7.84919	0.797878	483.518	13.6008	4.64882	0.613738	373.847	14.3431	0.0389406	0.0336377	52.6499	2.56597	251.217	4.4634	18.2125	0.730203	0	0	1.22271	0.18462
654.008	3038.81	95.6542	1164.88	13.891	39946.3	358.694	311851	4517.53	7.20306	0.803449	507.823	13.5541	3.63013	0.551276	399.367	16.0189	0.00185006	0.00129419	55.3981	1.58292	263.106	2.51792	21.1046	1.17985	0	0	1.49292	0.260902
656.008	3099.88	82.8025	1221.17	12.8604	41280.5	278.102	322912	3026.02	6.852	1.09351	548.681	12.5711	1.45781	0.195055	391.032	13.5225	0.000107053	9.36976e-05	56.6371	4.91362	271.819	3.44682	20.3567	0.641682	0	0	1.70266	0.261289
658.008	3022.5	75.2471	1291.25	29.2621	41594.7	347.843	327304	3820.38	6.27295	1.02282	568.624	14.3895	1.16664	0.2602	397.193	12.2821	5.7002e-07	4.17271e-07	53.7388	7.32846	276.972	3.79755	19.714	0.495737	0	0	1.99941	0.219559
660.008	2834.02	51.3006	1336.85	44.2692	41306.2	331.421	323777	4248.64	6.09211	0.765001	582.569	25.7725	3.52239	0.895663	429.023	16.1878	8.33154e-05	5.52246e-05	43.1956	3.27969	282.657	2.60053	20.4184	0.381339	0	0	2.24051	0.132788
662.008	2696.01	31.8029	1360.24	27.2495	41063.3	378.751	320541	4222.34	6.38149	0.799414	575.755	28.9583	5.92948	1.10985	437.153	19.0879	0.0051159	0.00249936	40.1094	3.39897	287.143	3.25802	21.0634	0.389361	0	0	2.2991	0.154634
664.008	2626.79	25.9914	1364.47	20.6276	40542.3	354.134	315242	3153.21	6.12943	0.69093	538.441	18.6889	6.13058	0.667946	430.532	12.9562	0.0845233	0.0387755	43.1381	2.15833	284.87	3.15207	20.6124	0.408348	0	0	1.87913	0.142295
666.008	2550.42	25.1227	1344.65	21.6858	40208.1	578.673	309972	2052.72	4.78405	0.485905	505.786	10.3405	5.59451	0.513442	433.768	19.2469	0.668769	0.31784	40.2679	1.03294	278.746	2.90283	19.201	0.377527	0	0	1.37427	0.0735485
668.008	2576.97	48.7031	1342.1	19.7188	40935.4	651.691	317950	2194.13	5.0328	0.27045	488.265	7.43598	6.69379	1.06284	467.967	30.895	1.7197	0.820461	40.5853	2.03504	277.021	5.02966	18.9723	0.595429	0	0	1.05804	0.0397042
670.008	2698.08	50.6724	1363.66	15.5376	42368.1	682.592	331563	3012.46	6.65931	0.303413	469.55	16.1593	8.30329	1.28757	500.296	36.6146	1.50985	0.712253	44.7946	1.50112	279.384	3.73083	20.5604	0.733158	0	0	0.889592	0.070426
672.008	2786.79	25.9442	1374.95	23.8798	43394.1	793.023	339752	4589.07	7.40428	0.40414	465.685	19.3074	7.5684	1.16382	547.764	29.6826	0.542488	0.262588	44.1078	2.93218	290.717	3.49191	21.6634	0.405107	0	0	0.766957	0.033993
674.008	2819.78	18.2641	1391.02	30.1174	43563.6	612.837	344398	3971.21	6.18536	0.280593	477.404	10.4991	4.13065	0.66231	591.144	18.9514	0.386951	0.221633	40.4576	6.04786	306.949	3.67619	21.1961	0.397531	0	0	0.785068	0.0575227
676.008	2855.58	30.4025	1423.39	19.5941	43827.1	518.423	352442	3046.11	4.71828	0.241399	503.622	3.7023	1.84419	0.285654	620.879	20.5446	1.25414	0.693583	40.5411	7.32513	319.901	5.61821	21.4286	0.70455	0	0	0.931858	0.0696719
678.008	2894.83	57.9872	1429.16	25.7413	44101.7	773.951	359441	5769.2	4.24393	0.795227	517.041	2.47521	2.64008	0.735063	672.286	27.1274	2.22665	1.01662	45.6485	6.14985	323.598	6.49458	23.1097	0.7778	0	0	1.08897	0.0684589
680.008	2843.07	68.4156	1399.54	31.9459	43658.5	831.377	355977	7940.04	3.4962	0.950087	498.392	5.97036	3.64774	1.12204	680.206	24.6949	2.47617	0.510495	48.4624	4.37383	316.823	6.73374	23.0747	0.856563	0	0	1.19262	0.0848142
682.008	2708.16	42.7148	1349.04	13.8533	43980.5	755.753	351244	6429.4	3.35655	0.840687	485.495	6.7811	3.03082	0.63798	663.6	19.5997	2.86744	0.786699	42.9584	3.30057	314.514	6.53684	22.3473	0.85493	0	0	1.17025	0.0989517
684.008	2621.77	14.0498	1313.9	17.4088	44249.8	385.092	349229	1977	3.76104	0.790384	465.652	8.86197	2.99616	0.789998	646	10.8859	3.73679	1.03089	35.6264	2.47917	311.669	3.24115	22.6446	1.07	0	0	1.09838	0.0935653
686.008	2573.84	32.1784	1285.41	38.8404	43289	342.756	342926	2866.9	3.94434	0.755013	454.44	15.3858	3.32308	0.929802	620.33	13.8851	5.82772	2.06556	33.7186	3.40157	299.788	4.19495	23.5611	0.845718	0	0	1.03793	0.105266
688.008	2615.89	34.9672	1294.62	36.6027	43080.1	784.612	342816	5070.06	4.23037	0.308186	480.446	14.2428	3.71937	0.876851	617.984	26.0871	5.30422	1.55604	38.1718	5.70636	294.441	4.746	24.0324	0.770069	0	0	1.04725	0.120369
690.008	2742.27	44.5257	1333.3	10.5794	43456.7	855.856	349761	5329.6	4.45971	0.357441	505.8	13.2436	3.47554	0.414106	588.554	32.4959	4.6327	1.16502	42.712	5.91084	292.447	3.90469	23.8293	0.778183	0	0	0.980958	0.0981212
692.008	2851.84	57.6114	1346.56	23.4429	42563.4	658.487	348654	5447.08	4.49715	0.521262	502.872	10.4175	2.80043	0.618574	536.524	34.7233	6.56354	2.48377	44.9127	4.51175	282.973	6.29104	23.8647	0.798173	0	0	0.868963	0.0637269
694.008	2889.83	52.2863	1358.18	31.6087	41113.6	430.081	338417	4970.43	4.37487	0.603127	493.742	12.6292	2.75766	0.479618	491.108	25.5684	5.96059	2.42655	42.2749	2.7909	275.782	6.38799	24.0758	0.761383	0	0	0.823597	0.0292691
