# Supplementary material for: Using SXRF and LA-ICP-TOFMS to Explore Evidence of Treatment and Physiological Responses to Leprosy in Medieval Denmark
Source: Biology (Basel). 2023 Jan 25;12(2):184. doi: 10.3390/biology12020184 (PMC9952905; doi:10.3390/biology12020184)
Supplement: Supplementary file 1 [file biology-12-00184-s001.zip › biology-2121048-Supplementary Material/Brozou_et_al_Table S6.xlsx]

## Sheet: Table S6
Table S6. LA-ICP-TOFMS concentrations (in ppm) along a transect (in µm; See page 30 of Appendix A) in the acellular cementum of the Odense 533 M1.
Distance [µm]	23Na+	Uncertainty Mean (1s) [23Na]+ [ppm]	24Mg+	Uncertainty Mean (1s) [24Mg]+ [ppm]	31P+	Uncertainty Mean (1s) [31P]+ [ppm]	44Ca+	Uncertainty Mean (1s) [44Ca]+ [ppm]	55Mn+	Uncertainty Mean (1s) [55Mn]+ [ppm]	56Fe+	Uncertainty Mean (1s) [56Fe]+ [ppm]	63Cu+	Uncertainty Mean (1s) [63Cu]+ [ppm]	66Zn+	Uncertainty Mean (1s) [66Zn]+ [ppm]	75As+	Uncertainty Mean (1s) [75As]+ [ppm]	81Br+	Uncertainty Mean (1s) [81Br]+ [ppm]	88Sr+	Uncertainty Mean (1s) [88Sr]+ [ppm]	138Ba+	Uncertainty Mean (1s) [138Ba]+ [ppm]	202Hg+	Uncertainty Mean (1s) [202Hg]+ [ppm]	208Pb+	Uncertainty Mean (1s) [208Pb]+ [ppm]
0	62.3379	15.6883	390.442	3.87136	446.904	20.8857	2757.15	14.3971	8.32438	0.576453	476.399	21.2326	5.12374	0.0658225	36.2366	2.6336	0.000209048	1.14648e-06	4.69748	0.0542922	9.08695	0.802912	4.72768	0.416818	0	0	1.14846	0.131059
1.9963	88.1946	1.95394	799.803	21.4909	805.042	14.183	4733.94	23.4667	12.511	1.17971	874.574	0.138298	8.11768	0.433627	57.6121	0.0273991	0.0122435	0.000532926	6.32688	0.421827	19.211	0.768439	9.52512	1.05539	0	0	2.78245	0.190917
3.9926	191.276	12.7889	1720.06	47.4971	1713.04	11.9949	10020.9	156.226	21.3971	2.27165	1797.21	30.9589	14.9991	1.21685	108.998	4.26681	0.196626	0.0258079	7.50518	0.166504	41.1277	0.844569	18.8163	1.19666	0	0	6.2461	0.26062
5.9889	298.709	21.527	2759.89	40.0192	3012.31	14.485	18347.3	148.664	35.7451	0.270483	2914.16	4.65952	20.4491	1.16803	157.56	4.86712	1.14609	0.273341	8.35705	0.0787395	67.3778	0.248185	30.6745	0.148932	0	0	10.2619	0.251313
7.9852	355.994	17.0418	3293.21	48.1931	4734.34	1.3719	29819.7	137.773	47.3994	0.793981	3496.19	116.212	21.6527	0.0368284	196.234	1.7549	2.10303	0.595578	6.78766	0.61827	90.6775	0.895503	38.4469	1.67483	0	0	15.5419	0.0887579
9.98149	552.003	22.607	3211.31	123.371	9650.21	142.74	63840.8	761.627	47.1427	0.670766	3288.19	126.483	27.1242	0.487113	313.713	3.32003	0.931341	0.267777	5.63269	0.130666	132.991	0.201543	44.9978	1.25112	0	0	33.3546	0.653242
11.9778	979.293	18.6636	2292.04	77.3097	20477.9	96.0081	134832	476.373	39.3507	2.05067	2558.44	85.3188	36.9262	0.04464	541.807	7.37345	0.120683	0.0187334	4.20932	0.186734	209.689	1.0512	61.4794	1.29178	0	0	69.4675	0.243985
13.9741	1435.21	20.9426	1555.37	34.7206	32317.4	220.286	212148	1563.49	32.0354	1.47484	1555.81	58.775	32.625	0.258134	730.667	4.06183	0.414262	0.0904156	6.11347	0.506453	280.227	1.09738	65.1918	1.28703	0	0	91.8523	0.290354
15.9704	1827.95	31.3469	1416.21	20.2027	41791.8	632.661	280052	3998.16	24.4189	0.623266	641.275	17.4001	22.1203	0.250988	876.182	10.9958	2.16067	0.241065	7.86572	0.763621	320.013	6.39013	51.925	0.361208	0	0	77.973	1.56707
17.9667	1928.97	17.9815	1415.4	33.0051	46635	389.35	314634	3086.75	15.5656	0.542518	195.973	2.64983	14.4753	0.635925	947.931	4.92543	3.7393	0.205962	6.1574	0.311786	315.205	4.79741	40.0944	0.181021	0	0	44.5704	1.38341
19.963	1878.09	12.1073	1433.6	1.2836	47558.7	92.2219	320313	420.816	8.2313	0.237484	87.7682	5.50005	11.633	0.861399	885.223	6.27051	1.65475	0.0523175	3.1069	0.0733031	288.476	0.56306	35.743	0.533791	0	0	21.3712	0.48025
21.9593	1899.98	28.7199	1435.02	20.9253	47491.2	43.6373	320356	1579.04	5.47412	0.138801	78.3629	4.04391	10.97	1.08757	788.394	0.62746	0.509568	0.00639123	2.81728	0.136407	281.234	1.14954	33.9241	0.351589	0	0	13.63	0.046753
23.9556	1958.09	31.9172	1480.49	16.0019	47122.2	230.607	315894	1388.49	5.8505	0.308075	73.0317	2.28048	8.91018	1.45347	745.968	8.28583	1.92972	0.213253	4.41334	0.151987	297.088	0.899516	32.5759	0.155906	0	0	12.6163	0.279197
25.9519	2074.21	9.83721	1598.69	5.70331	46455.7	201.914	311604	58.2016	6.96618	0.616002	61.4877	1.51954	3.9522	0.836795	689.33	4.91168	3.44744	0.529797	5.82022	0.134378	294.426	0.353712	31.0154	0.223746	0	0	10.7644	0.120783
27.9482	2178.06	13.3775	1677.74	0.34368	45902.8	47.817	310732	1477.06	6.91419	0.51716	51.3364	1.65873	1.79894	0.505511	632.947	12.1247	1.50461	0.234081	6.06106	0.33465	273.007	1.59312	30.7744	0.204743	0	0	7.38671	0.026806
29.9445	2218.62	28.6303	1702.79	0.928482	45751.9	119.164	315167	4055.6	6.75461	0.207403	47.2241	5.44188	1.92474	0.572558	647.388	25.2054	0.153804	0.0137	5.72286	0.721475	262.085	0.532129	33.2264	0.540597	0	0	5.53619	0.019631
31.9408	2129.35	1.56776	1777.87	12.1757	46527.7	32.8239	322710	2637.97	7.6478	0.0592042	60.3924	4.36595	1.50168	0.283726	681.939	19.6634	0.150743	0.092453	4.37198	1.24148	260.907	2.84565	33.0534	0.0659633	0	0	5.39715	0.0692511
33.9371	2122.5	10.2637	1821.02	30.0696	47603.5	298.085	321213	2739.04	6.54883	0.362321	78.0519	2.09819	2.01659	0.051597	706.218	20.6123	0.685096	0.409603	2.93363	0.716361	251.863	0.867444	31.0072	0.322779	0	0	4.91631	0.0290909
35.9334	2242.57	16.5779	1797.34	21.1396	47536.3	247.257	314973	2651.5	5.98538	0.398962	81.6024	2.53923	2.76199	0.136499	710.362	16.8118	1.09409	0.630825	3.67415	0.296573	246.283	0.804734	30.7913	0.557838	0	0	3.81562	0.0605846
37.9297	2307.81	5.38882	1797.74	6.91522	46661.4	73.5279	311747	1067.32	4.2208	0.124405	73.7057	4.63204	2.42403	0.205675	686.412	6.75915	0.552602	0.241711	4.09823	0.38967	237.877	1.3178	30.514	0.150139	0	0	3.06519	0.0412565
39.926	2379.32	7.0408	1805.05	19.0201	46510.1	59.787	315657	185.163	3.00699	0.194474	75.1503	6.42011	1.26588	0.015752	702.007	3.00846	1.11098	0.0346397	5.0273	1.28883	236.409	2.19723	30.5092	0.526311	0	0	2.83615	0.127705
41.9223	2399.46	20.6916	1826.68	48.2704	46981	229.364	320599	1629.08	4.24058	0.0494435	63.989	2.66792	1.81964	0.260428	708.148	1.19885	4.41505	0.00612393	6.04228	1.39205	236.191	0.15456	31.2036	0.57682	0	0	2.71319	0.165867
43.9186	2379.55	33.6234	1868.59	70.8738	46326.8	439.133	318771	2604.85	5.09561	0.045703	54.7454	1.07892	3.1237	0.542031	644.556	0.491332	6.73206	0.173523	5.64597	0.24271	233.899	3.0728	28.6161	0.652672	0	0	2.59647	0.0881861
45.9149	2258.66	18.0895	1796.67	63.2326	44489.6	215.17	307357	1101.61	4.62612	0.0500082	68.9718	0.578437	3.04598	0.66758	615.507	10.1878	2.83295	0.0663691	6.84195	0.383816	233.053	2.16593	25.3159	0.308622	0	0	1.98451	0.0380466
47.9112	2208.43	0.0735207	1750.71	35.8648	44374.3	168.74	300134	644.64	4.76105	0.107898	81.3162	2.63497	2.84347	0.32297	633.985	18.579	0.288854	0.00922267	7.86658	0.215548	222.69	0.268226	24.1809	0.140056	0	0	1.45839	0.018801
49.9075	2314.71	20.7646	1810.45	5.64094	45519.3	492.384	305866	1487.86	4.40782	0.182087	75.4872	2.6957	2.82467	0.102596	644.293	6.35185	0.0672054	0.0299753	4.57942	0.341626	219.952	2.57632	24.2289	0.302959	0	0	1.48037	0.0562953
51.9038	2345.93	30.4524	1827.37	10.731	45410	437.014	309159	1701.16	3.86585	0.0418898	65.3701	0.452242	2.06308	0.00137119	679.1	0.626687	0.405858	0.213714	3.60016	0.346192	218.605	1.27412	24.6633	0.238293	0	0	1.40464	0.0650505
53.9001	2355.13	22.6099	1787.64	11.5841	44570	218.192	309877	1518.14	3.88755	0.334139	73.8028	0.788316	1.05828	0.0811	707.266	10.9286	1.0066	0.479319	6.99375	0.925798	213.587	0.697285	23.4354	0.329085	0	0	1.21215	0.0539467
55.8964	2374.93	6.09176	1801.83	24.0567	44707.5	126.669	316082	1960.81	3.62492	0.458718	66.7366	0.409599	1.29684	0.0244146	688.934	18.8432	1.82306	0.599957	10.4951	0.822923	213.903	0.902768	22.4481	0.0152181	0	0	1.08998	0.00850233
57.8927	2367.13	13.5352	1856.05	25.8874	45900.1	21.6388	323050	371.501	4.1424	0.342757	54.0657	1.6705	1.62953	0.293028	686.773	15.4926	3.09398	0.746747	11.3429	0.352005	215.615	0.482366	23.8891	0.301251	0	0	1.15454	0.0303566
59.889	2402.29	49.7178	1976.69	5.47375	45597.7	522.667	324573	3364.72	4.96299	0.467951	67.1821	0.218193	0.968416	0.321393	714.543	9.12499	2.85897	0.2822	7.87041	0.605	217.415	2.34303	24.4757	0.00356391	0	0	1.33204	0.0125819
61.8853	2490.49	55.0168	2093.04	7.89386	45443.8	407.489	327412	3733.91	5.66348	0.309307	92.0795	0.621377	0.671561	0.200091	729.35	5.1948	2.82556	1.03082	5.16241	0.981311	219.433	2.98957	22.775	0.239396	0	0	1.22351	0.0131916
63.8816	2595.74	40.0014	1998.09	24.0828	45277.5	99.7599	324409	2469.13	5.32276	0.245774	78.8781	2.41798	1.00058	0.225844	704.934	6.09474	1.45683	0.609473	5.06885	1.37416	204.023	1.75127	20.9578	0.253135	0	0	0.946771	0.0106714
65.8779	2629.54	9.59334	1919.46	36.1769	45073.9	34.2936	316655	1062.48	3.7303	0.35375	58.7957	3.3147	0.963444	0.295157	663.258	1.70722	1.73699	0.781863	3.25011	0.284853	197.163	2.13597	21.4743	0.300085	0	0	0.983664	0.0214894
67.8742	2564.83	6.79742	1907.54	16.3284	45163.5	12.932	307759	553.115	3.69746	0.646703	58.8454	0.953097	0.988995	0.240425	621.39	8.65437	2.67391	1.14789	4.30366	0.811459	203.367	0.439741	21.1592	0.00867848	0	0	1.08434	0.0648497
69.8705	2431.24	16.5422	1822.24	1.26361	44530.2	296.714	297155	1141.74	2.78844	0.0830459	62.3871	0.467195	1.41438	0.247753	584.504	0.599267	1.11912	0.48591	6.74162	1.18843	194.793	0.190627	18.2773	0.126834	0	0	1.14093	0.0116544
71.8668	2331.66	35.2644	1779.19	3.99817	43435.2	137.543	293362	74.1858	1.36987	0.293628	68.7755	0.981755	1.34698	0.298674	627.064	11.4791	0.134305	0.066092	4.92592	0.432351	183.247	1.80195	17.6342	0.0445994	0	0	1.26036	0.0657155
73.8631	2434.84	32.7767	1793.9	4.11364	44467.3	85.5747	305219	633.925	1.17762	0.219549	67.8388	1.09479	2.56927	0.0878839	657.869	4.57177	0.140033	0.0804252	1.89767	0.0315704	194.552	1.57644	17.757	0.188098	0	0	1.3326	0.0142357
75.8594	2514.35	18.6362	1814.92	3.35892	46100.2	115.787	314347	2068.07	1.46235	0.0427323	58.4903	1.00236	3.75877	0.438622	647.993	6.72287	0.569817	0.296325	2.96501	0.0645224	206.057	1.57104	17.5213	0.229257	0	0	1.34579	0.0569549
77.8557	2539.35	26.2778	1853.7	1.05219	46498.1	72.7266	319616	2751.55	1.09527	0.00878644	59.0171	8.00424	2.08022	0.0210655	690.955	16.9955	0.926028	0.461085	6.90315	0.504989	202.691	1.12097	18.2486	0.22816	0	0	1.40527	0.0345812
79.852	2625.87	7.63543	1899.25	13.4305	47094.1	10.4125	329292	1145.2	1.57102	0.156766	60.9022	5.80714	0.445466	0.0986224	765.403	1.70336	0.648693	0.15431	6.93795	0.683357	208.76	0.484432	18.8719	0.135572	0	0	1.5971	0.0314228
81.8483	2667.64	17.4311	1931.22	38.6176	47375.3	445.141	331837	2186.49	2.48635	0.0327909	52.1539	2.50758	0.0698343	0.00227041	836.584	11.0883	1.72151	0.413841	3.29995	0.394625	219.671	1.43529	18.3247	0.0271161	0	0	1.93818	0.0248073
83.8445	2639.73	23.4992	1938.87	41.0238	46817.4	709.384	329958	3163.53	1.7654	0.203422	59.5375	3.77591	0.214827	0.0623746	818.112	2.86789	3.1791	0.961243	1.99937	0.341145	221.661	1.12697	18.5547	0.0882124	0	0	2.24575	0.00347429
85.8408	2560.7	15.1338	1901.48	11.887	46931.8	94.0568	320702	854.602	1.0454	0.170342	57.9072	2.45405	0.634518	0.258245	790.536	7.56301	1.42228	0.437241	1.11782	0.0145253	214.16	3.08538	19.7791	0.130745	0	0	2.38679	0.053314
87.8371	2450.5	11.4608	1889.67	8.77516	46150.6	49.5418	309915	1032.43	1.84704	0.0979646	51.0467	1.37318	0.846354	0.410614	750.803	12.7241	0.174577	0.0440268	0.950318	0.218	202.672	0.811615	19.3819	0.238835	0	0	3.06114	0.0459943
89.8334	2382.39	23.1086	1891.57	16.9662	44992.6	170.32	304703	1261.95	3.41889	0.071749	48.1299	3.80557	0.860958	0.35547	676.772	6.95999	0.58881	0.0615665	1.92026	0.109627	199.659	5.22527	16.3077	0.0869245	0	0	4.5032	0.0733647
91.8297	2363.11	31.6284	1834.81	28.6977	44030.5	242.148	304777	2515.27	2.98432	0.0836952	36.6431	4.58386	1.85837	0.578655	663.928	4.19208	3.67292	0.644701	2.59193	0.134644	200.765	5.77304	15.2318	0.144354	0	0	6.26037	0.115404
93.826	2357.04	23.5198	1822.98	2.31875	44538.9	286.463	305493	2289.58	2.07739	0.00622206	48.3193	1.73807	2.44273	0.645688	723.485	4.83757	9.08589	1.98982	2.27036	0.144899	203.295	5.74436	16.0642	0.445392	0	0	6.70156	0.145358
95.8223	2341.6	25.2748	1886.56	30.1661	46291.3	152.733	314401	1277.78	2.25002	0.0416321	71.455	0.695997	1.13466	0.309526	773.958	6.96224	10.1049	2.64033	1.61332	0.0767714	215.012	2.36602	16.3597	0.628017	0	0	5.67515	0.250493
97.8186	2397.12	12.6803	1907.46	35.541	47131.1	325.001	322979	1655.62	2.47719	0.135459	66.3309	0.859692	0.195819	0.060027	773.094	1.1164	7.31315	2.13667	3.11417	0.746652	220.224	0.159862	16.853	0.589457	0	0	4.43714	0.319594
99.8149	2411.6	16.3105	1856.77	39.7065	45756.3	309.305	320483	1010.81	1.46189	0.0863554	51.5525	0.840535	0.0264268	0.00415685	767.635	6.64831	5.19769	1.34527	4.93495	1.20201	219.81	0.038819	16.5147	0.479173	0	0	2.91382	0.221976
101.811	2474.79	15.7175	1837.78	22.4736	45790	35.6554	319202	315.503	1.35665	0.0190523	59.7524	1.81315	0.0203841	0.00742647	747.796	1.60431	2.31353	0.629769	4.27804	1.07671	226.648	1.10422	15.3062	0.00727307	0	0	2.06147	0.151265
103.808	2515.98	8.8537	1927.28	12.045	47022.5	247.985	323059	3303.75	2.25562	0.173945	66.5401	4.59087	0.174667	0.0672471	756.752	6.06939	0.748974	0.0094801	4.29615	0.138992	229.494	2.52785	15.0124	0.144867	0	0	2.13729	0.124528
105.804	2471.08	6.59271	1920.45	10.3049	46532.3	145.67	315433	3273.5	2.33382	0.235378	68.7948	2.92668	0.872766	0.286115	761.469	5.97632	1.35101	0.743425	5.17705	0.518197	219.248	3.05371	14.0031	0.241771	0	0	2.28412	0.0703352
107.8	2410.08	37.0169	1913.97	20.5995	46152.1	396.057	309181	958.204	1.89626	0.100887	65.6123	0.988342	1.4866	0.4213	726.603	8.16104	2.70222	1.3502	3.14121	0.42222	207.756	0.494894	12.994	0.472524	0	0	2.40474	0.0829233
109.796	2409.58	14.5095	1899.85	12.0603	45657	454.968	304832	1402.34	1.21182	0.062903	56.7286	1.90294	0.67816	0.144755	696.716	1.50327	2.25995	0.875742	4.31209	0.377619	205.985	2.59968	13.1847	0.230956	0	0	3.00325	0.0661542
111.793	2487.94	8.63439	1915.11	5.26702	45824.1	163.336	310697	518.735	1.28915	0.0385776	54.4295	1.08811	0.164441	0.0465815	656.028	5.35427	0.801689	0.281477	6.5756	0.229134	211.652	1.27279	13.7989	0.238487	0	0	4.01112	0.113989
113.789	2475.83	27.8804	1970.95	8.93525	47032.9	135.173	317819	283.528	1.80137	0.0326282	61.494	0.412486	0.0584143	0.0266511	607.258	10.1783	0.529327	0.298609	4.74237	0.170683	221.632	1.34482	13.6697	0.281573	0	0	4.86272	0.122722
115.785	2486.18	40.4015	2018.41	17.0413	47682.1	129.114	322222	937.803	1.68186	0.15349	73.7377	2.90743	0.0442363	0.00322204	551.44	1.69444	0.761954	0.442668	6.84137	0.125168	224.517	1.35797	13.8656	0.147135	0	0	3.85758	0.142562
117.782	2604.99	53.5902	1978.33	4.04266	46498.5	231.064	315649	891.897	1.56468	0.240778	77.8236	3.8352	0.253831	0.00230186	498.519	3.75933	0.314227	0.181246	12.6751	0.886085	215.547	0.713891	14.1622	0.371941	0	0	2.27069	0.0983191
119.778	2769.21	74.1624	1908.98	16.0776	46442.4	426.252	317436	2455.18	2.83609	0.343494	81.9895	1.08277	0.983343	0.131299	416.225	2.74808	0.0285612	0.0164599	12.9239	2.27957	210.07	0.659654	13.9498	0.591155	0	0	1.2905	0.0107974
121.774	2860.01	47.2037	1778.96	29.14	45221	9.87588	307419	675.128	5.01932	0.237385	76.0375	4.85181	1.76876	0.203762	323.507	1.89506	0.000548811	0.000316515	11.4547	2.26283	195.326	2.46053	12.9386	0.368001	0	0	0.89984	0.0693011
