# Supplementary material for: Using SXRF and LA-ICP-TOFMS to Explore Evidence of Treatment and Physiological Responses to Leprosy in Medieval Denmark
Source: Biology (Basel). 2023 Jan 25;12(2):184. doi: 10.3390/biology12020184 (PMC9952905; doi:10.3390/biology12020184)
Supplement: Supplementary file 1 [file biology-12-00184-s001.zip › biology-2121048-Supplementary Material/Brozou_et_al_Table S7.xlsx]

## Sheet: Table S7
Table S7. LA-ICP-TOFMS concentrations (in ppm) along a transect (in µm; See page 77 of Appendix A) in the secondary dentine of the Odense 533 M1.
Distance [µm]	23Na+	Uncertainty Mean (1s) [23Na]+ [ppm]	24Mg+	Uncertainty Mean (1s) [24Mg]+ [ppm]	31P+	Uncertainty Mean (1s) [31P]+ [ppm]	44Ca+	Uncertainty Mean (1s) [44Ca]+ [ppm]	55Mn+	Uncertainty Mean (1s) [55Mn]+ [ppm]	56Fe+	Uncertainty Mean (1s) [56Fe]+ [ppm]	63Cu+	Uncertainty Mean (1s) [63Cu]+ [ppm]	66Zn+	Uncertainty Mean (1s) [66Zn]+ [ppm]	75As+	Uncertainty Mean (1s) [75As]+ [ppm]	81Br+	Uncertainty Mean (1s) [81Br]+ [ppm]	88Sr+	Uncertainty Mean (1s) [88Sr]+ [ppm]	138Ba+	Uncertainty Mean (1s) [138Ba]+ [ppm]	202Hg+	Uncertainty Mean (1s) [202Hg]+ [ppm]	208Pb+	Uncertainty Mean (1s) [208Pb]+ [ppm]
0	108.588	6.31312	124.567	2.47739	4488.27	173.68	25987.2	1081.82	0.250542	0.0930173	184.167	2.81378	1.5007	0.12607	86.9338	3.06783	0.00609853	0.00539354	8.47413	0.860884	17.6491	1.04845	1.17449	0.0485207	0	0	1.26187	0.0917023
2.09507	247.366	9.83914	255.786	9.73496	8688.08	264.467	56487.3	1781.07	0.286968	0.0439667	192.3	0.804298	3.00851	0.284367	133.216	6.35287	0.0103098	0.00901945	6.73651	0.365837	39.7218	2.79786	2.53086	0.134046	0	0	3.14921	0.219124
4.19013	493.559	13.4451	444.143	21.1807	14608.7	274.415	101081	1228.85	0.905843	0.226585	197.074	1.13703	4.41036	0.202053	190.353	8.67099	0.00472351	0.00396122	6.30526	0.437965	70.0435	3.69189	4.18839	0.206518	0	0	5.81881	0.283796
6.2852	763.193	11.9373	614.366	21.222	19988.8	124.168	141022	673.76	1.83146	0.360503	198.848	2.91624	5.53812	0.532395	228.979	9.35577	0.00634584	0.00536977	7.20785	0.899944	92.2759	2.31753	5.17669	0.117485	0	0	7.33895	0.225368
8.38027	935.78	14.1247	676.43	17.5632	22476.8	448.281	158822	2160.31	2.04973	0.325813	189.596	4.71803	5.35886	0.560974	235.497	8.49835	0.0535032	0.0458517	6.52468	0.586914	95.3035	1.21877	4.80712	0.212686	0	0	6.28879	0.359922
10.4753	990.38	21.0432	648.949	17.4627	22001.4	926.923	153816	4615.29	1.29596	0.150281	174.627	3.37825	3.95175	0.202589	225.325	8.92808	0.122601	0.0989222	5.82988	0.444597	86.3899	2.98518	3.79955	0.357071	0	0	3.77223	0.358841
12.5704	1001.53	20.6611	609.483	13.1219	20869.7	938.956	144539	5235.32	0.479737	0.0415132	167.146	1.37643	2.47775	0.310536	215.73	5.43588	0.174076	0.0732205	6.23156	0.816408	79.3401	2.78486	3.353	0.222398	0	0	2.114	0.169189
14.6655	1022.77	13.9922	614.502	5.188	20548.8	539.357	142445	2983.25	0.221376	0.0531828	170.113	0.498357	1.75079	0.264034	216.549	4.13559	0.850143	0.147308	5.47259	0.516937	77.2528	1.36623	3.50402	0.0760543	0	0	1.59227	0.0627934
16.7605	1101.01	32.5865	642.365	16.4398	21567.7	511.936	147768	2859.85	0.224886	0.0599932	176.267	2.789	1.61107	0.221696	234.104	3.19763	2.78441	0.305734	5.79509	0.381319	79.707	2.72406	3.841	0.241245	0	0	1.37305	0.0325211
18.8556	1244.5	47.1119	659.831	24.3224	23447	764.179	157674	4685.22	0.519952	0.228202	180.225	2.83279	1.67608	0.212474	255.722	5.04922	3.59875	0.436624	6.853	0.569989	85.1981	4.06188	4.1947	0.360462	0	0	1.21733	0.0191012
20.9507	1309.3	60.8951	673.573	40.2628	24394.2	1088.41	161729	5768.89	1.08242	0.369715	184.08	1.14625	1.58209	0.17536	258.946	5.60054	1.83932	0.19744	6.41159	0.770311	89.6051	5.36415	4.35594	0.447911	0	0	0.976962	0.0530489
23.0457	1205.56	72.499	681.431	66.7883	23615.1	1376.94	148856	5403.1	1.63315	0.427723	191.124	1.85602	1.87492	0.270771	244.28	16.132	0.508929	0.109486	6.54759	0.652779	91.3522	6.11536	4.35638	0.473595	0	0	0.693179	0.0764904
25.1408	1001.21	34.0021	623.591	53.8032	20659.8	772.649	123958	1410.25	2.02409	0.442988	194.312	2.74979	1.52987	0.123527	221.706	16.536	0.103907	0.037977	6.94052	1.40837	87.2101	3.74111	3.81127	0.328336	0	0	0.555404	0.0882033
27.2359	762.52	18.9479	538.951	30.0057	16878.8	441.8	101642	2717.85	2.32037	0.449507	193.943	3.76296	0.804077	0.0607008	199.328	6.70491	0.0110365	0.00350176	6.06742	1.69702	81.6952	2.86999	3.04122	0.220312	0	0	0.580895	0.107833
29.3309	694.051	39.8925	562.67	29.9137	16391.1	966.221	97684	5253.07	2.69354	0.47185	197.221	3.58438	0.75974	0.113398	205.835	9.13806	0.00829409	0.00601082	4.90821	1.16365	87.1132	4.99606	3.17849	0.264851	0	0	0.755581	0.150687
31.426	805.772	80.0516	648.565	38.2579	18641.6	1673.64	109546	10169.1	2.75569	0.281532	199.339	4.85201	0.812442	0.113888	227.667	17.4275	0.0298433	0.0106273	4.38407	0.644543	99.76	8.89686	3.91866	0.401911	0	0	0.970335	0.164551
33.5211	1063.76	118.118	757.362	50.416	22652.8	2194.89	135682	13965.9	2.23111	0.249011	192.815	4.73895	0.610498	0.0732072	257.934	18.7713	0.284079	0.120256	4.69129	0.535877	118.741	12.0394	4.84868	0.473334	0	0	1.14411	0.148767
35.6161	1465.4	141.779	855.919	50.9922	28180.5	2305.77	176792	15282.7	1.57512	0.330402	184.768	2.61584	0.586056	0.0492715	297.328	15.5021	1.26127	0.489327	6.10995	0.506765	145.238	12.4753	5.87228	0.528861	0	0	1.2872	0.1099
37.7112	1884.98	123.996	935.723	40.7426	33265.6	1812.38	218294	12844.1	1.06644	0.311799	185.389	1.30925	0.724127	0.148146	322.986	10.5926	2.19727	0.947172	9.28601	0.42525	166.589	9.13563	6.51343	0.472453	0	0	1.28209	0.0406383
39.8063	2243.56	80.1379	984.889	25.854	37012.4	1223.1	247814	8042.4	0.87665	0.129093	194.261	2.87713	0.732348	0.27469	321.069	6.09785	1.70233	0.347962	10.3105	1.14723	177.192	5.51556	6.95028	0.318962	0	0	1.12966	0.0234589
41.9013	2531.67	58.0352	998.96	15.4099	40018.3	913.539	269334	5092.74	0.841688	0.111834	198.273	4.85561	0.529497	0.141149	328.773	8.07914	2.12005	0.379794	8.21599	0.809779	186.859	4.09937	7.75634	0.204246	0	0	1.02913	0.0145199
43.9964	2614.32	106.78	1008.62	23.1183	41348.4	1097.33	278328	6932.96	0.79377	0.124166	198.465	5.25093	0.64101	0.186162	357.186	10.0182	3.032	0.66647	7.77114	0.335046	194.23	5.29372	8.82435	0.193239	0	0	0.993027	0.0276923
46.0915	2480.56	192.475	945.339	49.5997	40012.7	1993.64	267858	13129.8	0.822765	0.113933	194.812	2.68547	1.15919	0.172357	366.389	17.5923	2.33306	0.498822	8.06114	0.526355	188.957	10.5266	8.8782	0.384081	0	0	0.947533	0.0496964
48.1865	2305.66	276.683	869.34	74.981	37025.2	3308.33	249414	21844.5	1.02444	0.107057	185.924	3.06984	1.87986	0.308088	364.122	35.8718	1.59429	0.272256	6.06313	0.478995	176.126	16.8812	8.48595	0.862012	0	0	0.900223	0.0728555
50.2816	2164.86	309.143	855.785	71.854	34764.3	3705.23	235770	25482.5	1.13567	0.189366	183.041	4.43246	2.3023	0.4304	356.441	40.5039	1.71848	0.66216	3.8274	0.166649	164.252	17.0704	8.45304	1.08593	0	0	0.938793	0.0779305
52.3767	2076.64	264.758	897.817	47.2047	34308.7	2862.89	232045	21358.8	1.21293	0.28143	186.169	3.59113	2.13212	0.261703	347.56	26.4079	1.05893	0.327753	3.62375	0.651113	161.444	12.3119	8.67327	0.985828	0	0	1.1228	0.0547276
54.4718	2085.77	193.928	931.032	33.1459	35089.4	2031.79	238185	15386.9	1.43133	0.326912	188.631	1.36553	1.71578	0.240708	358.438	16.256	0.45933	0.10166	4.91844	0.860124	166.902	8.54395	8.68767	0.868143	0	0	1.53016	0.0556575
56.5668	2216.73	153.196	962.263	38.9017	36962.3	1915.24	253383	13732.4	1.25915	0.119428	192.391	3.22661	1.25002	0.225875	385.795	20.2334	1.00889	0.495026	6.37399	0.832624	178.406	9.26677	8.98131	0.812153	0	0	2.38208	0.0849711
58.6619	2453.84	118.613	1006.62	35.4862	40051.5	1723.42	277562	11629.2	0.82544	0.146873	199.983	3.01213	0.794428	0.151478	416.753	24.341	1.89942	0.547497	7.06041	1.27698	194.988	10.7839	9.91306	0.872067	0	0	3.72874	0.22262
60.757	2682.47	50.6786	1046.8	18.1552	42493.5	946.602	298784	5341.03	0.587341	0.181169	200.79	2.88054	0.462707	0.0833542	420.561	15.2119	2.079	0.303137	5.91738	1.63204	206.737	8.33558	10.582	0.641662	0	0	4.96989	0.310508
62.852	2891.3	25.2313	1099.32	25.2028	45225.5	363.256	318171	1761.35	0.616364	0.184462	198.967	2.18333	0.464953	0.0783621	429.296	3.19656	1.41909	0.394033	3.46379	1.16175	219.186	3.85068	11.1724	0.322723	0	0	5.53247	0.202804
64.9471	3011.02	6.81574	1112.87	16.1514	46772.3	198.225	327980	1150.45	0.581982	0.0502644	206.377	2.44859	0.732559	0.126317	438.316	5.81246	0.816296	0.366977	2.51889	0.582646	230.619	1.59723	11.8955	0.291989	0	0	4.97992	0.224222
67.0422	3000.72	33.1401	1065.05	4.87966	46284.4	440.582	324486	3305.47	0.796158	0.166465	214.75	3.39861	0.608176	0.176686	430.114	7.79611	0.455497	0.182329	3.15547	0.43125	229.054	2.42755	11.6584	0.288301	0	0	3.34732	0.193911
69.1372	2908.97	50.1345	1027.33	16.3513	45090.3	492.765	315561	4761.48	0.959335	0.202058	216.162	1.83861	0.26235	0.118779	418.42	11.0578	0.535787	0.204509	4.21714	0.576833	219.514	2.95067	10.9307	0.216903	0	0	2.02492	0.118395
71.2323	2768.67	62.7992	1045.35	16.294	43952.1	408.199	307611	5333.88	0.605847	0.0875617	215.47	2.36114	0.311356	0.0875904	404.776	14.3393	1.06895	0.24049	6.06133	1.03771	211.161	2.74751	10.4154	0.0816624	0	0	1.65255	0.0389898
73.3274	2599.8	65.1814	1049.78	13.7682	42869.9	504.1	296570	6969.73	0.311201	0.0543788	211.044	3.02037	0.846498	0.204747	399.358	14.7303	2.35817	0.211914	7.8443	1.35039	201.556	3.47178	9.65711	0.125988	0	0	1.55274	0.0547867
75.4224	2395.54	67.702	1029.16	6.68707	41667.7	667.32	279283	7173.54	0.427117	0.0463955	206.759	3.51956	1.62098	0.509371	397.567	12.3153	4.59325	0.39516	8.25102	0.907351	191.976	4.89306	8.71849	0.258829	0	0	1.37402	0.0180035
77.5175	2172.72	61.7801	1028.02	12.7082	39960.4	493.585	264300	4372.95	0.731749	0.102776	212.106	2.72299	2.42338	0.672723	378.624	6.07015	5.16879	0.859053	8.71997	0.902196	184.642	4.59489	8.79237	0.398548	0	0	1.22081	0.0344649
79.6126	2109.52	52.1872	1059.96	26.7064	39366.7	642.123	264455	3965.94	0.878764	0.0516905	218.237	2.78725	2.91674	0.764928	357.619	5.62485	3.3687	0.911663	9.72829	0.909314	182.457	4.03571	9.49926	0.408434	0	0	1.25239	0.0798537
81.7076	2299.94	58.7733	1116.95	30.2229	41618	1224.52	281830	7972.45	0.831629	0.153852	212.005	3.55249	2.74814	0.835044	376.819	13.2446	1.37629	0.412398	7.75558	0.897505	193.108	6.93595	10.1543	0.395598	0	0	1.34734	0.126584
83.8027	2598.91	55.3152	1131.17	20.5923	44042	1006.57	297156	6018.98	0.527988	0.140153	205.027	5.89738	2.07449	0.756004	425.442	17.2117	0.619613	0.254114	5.40969	0.663331	209.257	7.01723	11.0441	0.489432	0	0	1.3159	0.10393
85.8978	2853.16	33.4577	1135.43	6.06598	45696.8	277.226	307501	846.258	0.350955	0.0668967	205.34	5.19809	1.66013	0.456251	465.022	9.4074	0.377606	0.207178	5.90778	0.382182	225.605	2.37707	11.7085	0.360437	0	0	1.30393	0.0664528
87.9928	2994.54	34.0197	1154.43	19.5648	47192	540.388	318332	1762.76	0.362955	0.0941478	202.974	5.76512	1.50807	0.10567	491.624	7.73402	1.31623	0.807125	7.34722	0.683032	235.752	2.28113	11.8477	0.174405	0	0	1.52442	0.0209598
90.0879	3028.76	46.1945	1177.17	20.0401	48664.4	383.17	327450	1709.11	0.288	0.0690224	199.192	7.89077	1.14275	0.170045	505.837	6.33229	3.05523	1.49289	8.56953	0.791371	242.234	2.21736	11.8674	0.200533	0	0	1.82236	0.0813729
92.183	3047.4	41.9555	1206.72	15.4911	49625.1	251.989	334374	2633.5	0.247656	0.0577317	203.118	8.18288	1.29026	0.140569	509.555	8.1902	2.78408	0.431042	8.28376	0.82837	246.44	2.64322	12.5227	0.205137	0	0	2.20311	0.161874
94.278	3024.55	27.2948	1192	5.31	48738.6	289.51	329566	1846.14	0.254785	0.0380053	209.386	4.83335	1.59459	0.231107	496.287	12.2486	2.3959	0.577613	5.37826	0.684493	237.904	3.05994	12.3894	0.179012	0	0	2.76222	0.269338
96.3731	2946.59	26.5766	1147.81	11.2617	46499.9	337.427	313906	736.98	0.404736	0.0940809	210.454	3.39364	1.37718	0.291533	460.573	12.2065	2.16848	0.813178	5.36934	0.295373	219.844	2.12115	11.1478	0.0850252	0	0	3.25942	0.313712
98.4682	2849.92	43.2103	1112.63	19.4887	44865.4	329.035	301589	1614.01	0.600836	0.093389	203.985	5.10489	1.26099	0.3641	420.739	10.5021	1.8649	0.50575	8.39023	0.779125	209.642	1.24512	10.0007	0.143591	0	0	3.59392	0.261903
100.563	2802.25	71.2101	1089.09	15.6959	44216.9	488.759	297572	3253.36	0.648401	0.0509488	192.798	2.60875	1.33139	0.324	401.073	9.20972	2.81989	0.542735	8.66851	0.829667	206.838	3.3578	9.52682	0.250105	0	0	3.86745	0.191416
102.658	2842.26	80.9345	1099.74	14.5607	44463.2	683.057	300761	3950.64	0.711218	0.0687463	190.611	4.93703	1.40751	0.249605	390.788	9.64871	3.53824	0.938183	8.29774	1.41346	207.875	4.54164	9.85124	0.334784	0	0	4.06395	0.141668
104.753	2901.95	60.8375	1118.48	21.9145	44698.5	742.038	304667	3008.76	0.690384	0.0376656	202.889	6.38677	1.05671	0.14585	371.092	10.4492	2.24205	0.383165	8.65409	1.17518	210.873	4.66105	10.281	0.352119	0	0	3.78717	0.102424
106.848	2938.17	36.0389	1131.41	25.6615	44537.1	674.189	309127	2237.77	0.629918	0.0716825	216.906	4.33592	0.562992	0.128538	360.255	11.0223	0.995474	0.207776	7.74139	0.728125	214.4	3.46461	10.6613	0.287787	0	0	2.8972	0.0950134
108.944	2956.62	19.4168	1143.74	36.2509	44929.8	922.065	315001	4493.61	0.560985	0.148136	215.112	1.66689	0.184717	0.0656297	366.411	12.9804	1.2937	0.445693	5.91228	1.23391	219.661	2.54477	10.9337	0.422678	0	0	1.87498	0.0765003
111.039	2973.78	27.1878	1153.31	33.9152	45893	1083.59	321125	5778.88	0.363727	0.130076	203.899	1.88783	0.079992	0.0409404	399.631	12.7296	2.52958	0.686425	4.43724	0.968151	226.244	2.74159	11.0625	0.577641	0	0	1.11411	0.0583123
113.134	2929.23	65.5606	1142.54	18.4592	45836.8	1204.17	319132	6695.59	0.247631	0.0816891	195.573	2.03333	0.182355	0.0981056	417.939	14.444	2.87774	0.774835	4.52163	0.335371	226.721	4.42803	11.4199	0.415259	0	0	0.710363	0.0426814
115.229	2807.63	49.8459	1118.03	8.79943	44447.9	1103.93	307863	5743.2	0.227492	0.036577	198.317	2.02747	0.372356	0.148912	407.944	9.91354	1.91841	0.657055	5.41222	0.773776	223.2	4.15997	11.1869	0.161734	0	0	0.544865	0.0196281
117.324	2697.35	45.1318	1093.97	21.4642	43345.5	968.93	299872	6089.38	0.326247	0.0588506	207.951	0.974029	0.879916	0.112809	395.987	2.79128	0.981417	0.542973	5.72185	0.846921	223.435	3.54768	10.5508	0.175329	0	0	0.447102	0.0156329
119.419	2636.17	53.0251	1074.45	28.5475	42356.9	754.904	292408	5752.9	0.516804	0.100013	210.916	0.391298	1.64802	0.280419	381.712	14.6191	0.563478	0.272718	5.666	0.774303	221.426	4.27193	10.012	0.256966	0	0	0.432926	0.0168154
121.514	2369.46	70.2597	1025.54	25.6823	38741	691.415	267031	4667.75	0.74922	0.123032	206.929	1.90165	2.17834	0.502723	347.622	22.4028	0.705548	0.244008	6.25117	1.21996	206.008	6.32811	9.1497	0.261262	0	0	0.429083	0.0118859
123.609	1942.48	97.774	954.429	37.4744	34046.5	1035.94	232459	6437.38	1.13269	0.196722	206.979	2.89847	2.74619	0.593323	304.571	20.2232	0.621309	0.203688	7.70074	0.992506	186.773	7.19934	8.08793	0.493505	0	0	0.387838	0.0165156
125.704	1765.5	86.5742	995.663	49.1509	33504.8	1212.44	223521	7051.85	1.95403	0.364159	214.591	2.82697	3.14355	0.55866	286.08	12.5923	0.498656	0.191297	7.42649	0.606839	187.188	7.8166	8.35016	0.724564	0	0	0.44136	0.02603
127.799	1892.55	52.299	1106.63	34.4191	36608.3	920.596	241022	5175.44	2.35967	0.362401	222.354	1.59885	3.38125	0.586966	302.28	9.68585	1.3419	0.385048	5.64589	0.556733	201.811	6.2838	9.81141	0.71427	0	0	0.598818	0.028705
129.894	2102.34	38.9747	1116.98	14.6668	39043.7	666.59	257584	4123.63	1.81063	0.180089	225.721	3.03399	3.85592	0.637283	334.511	11.3827	2.20681	0.298924	4.38727	0.341529	206.147	3.90516	10.8737	0.592945	0	0	0.685834	0.0215612
131.989	2337.53	33.8791	1063.48	11.7284	40512	418.436	269670	3360.23	1.16624	0.166059	223.343	1.78764	4.17124	0.401981	368.214	9.90027	1.7191	0.286262	3.57493	0.116248	205.954	1.58503	11.4368	0.459528	0	0	0.634924	0.00775934
134.084	2591.06	35.858	1069.63	15.0241	42251.7	363.886	281970	1925.11	1.29152	0.191208	215.512	2.42525	3.50179	0.251261	384.564	11.0726	1.33413	0.307669	4.13446	0.178658	213.57	1.93622	12.2785	0.565407	0	0	0.540509	0.00579905
136.179	2754.62	33.9434	1095.19	18.4016	43022.7	471.344	290300	1671.2	1.96917	0.227145	208.401	1.42342	2.36615	0.145884	368.094	14.9594	1.40871	0.243227	5.05034	0.193928	215.323	2.23496	11.7926	0.438224	0	0	0.486396	0.0202797
138.274	2723.5	30.6124	1062.86	17.5027	41630.7	345.171	287257	2094.83	2.30298	0.43695	206.181	2.05319	1.76695	0.0992816	343.58	15.0892	1.09961	0.161222	5.3127	0.203619	205.055	1.672	10.379	0.219767	0	0	0.427507	0.0141578
140.37	2582.54	34.4498	1020.3	13.0409	40283.1	374.994	279931	3402.46	1.93117	0.450857	205.58	2.35818	1.32621	0.06166	327.378	12.9155	0.824333	0.240944	5.88433	0.482777	199.033	1.47912	9.2466	0.181961	0	0	0.354495	0.0114316
142.465	2385.02	36.7882	977.243	13.0631	38795	392.298	266698	2630.34	1.08404	0.226888	205.292	4.16576	1.41365	0.169818	301.372	10.6424	0.504742	0.170944	7.73295	1.07873	194.896	2.76229	8.1751	0.212153	0	0	0.352101	0.0116116
144.56	2127.51	31.8097	915.398	27.196	35596.6	579.052	243498	3820.95	0.632806	0.0385197	195.556	2.97617	1.77107	0.137676	274.145	3.71156	0.719185	0.423073	8.85858	1.34048	176.911	3.43456	7.08064	0.0932458	0	0	0.367359	0.0105852
146.655	1963.12	62.4448	875.666	30.3562	33177.3	1039.87	230279	6101.21	0.976206	0.201415	188.731	1.16048	1.76831	0.200778	259.57	4.58601	1.76604	0.994863	8.78327	1.2735	160.066	4.13657	6.38651	0.053738	0	0	0.342018	0.0121031
148.75	2059.94	105.508	880.469	34.1788	34019.7	1410.31	240241	9828.64	1.5993	0.308247	199.04	4.0165	1.4695	0.32646	268.34	7.11432	2.1927	0.934378	8.83127	1.01703	164.448	5.71199	6.5838	0.102999	0	0	0.35769	0.0234357
150.845	2264.48	144.659	906.314	37.8965	35891.5	1538.26	254774	12626	1.41871	0.201882	211.83	5.50586	1.2845	0.390601	284.854	8.66186	1.35244	0.320159	8.7106	0.814503	177.504	7.07253	7.41611	0.253567	0	0	0.390143	0.0321833
152.94	2398.16	127.767	913.105	30.3124	36777.6	1263.82	260782	11446.8	0.819778	0.0550165	217.407	4.88408	1.23421	0.307051	285.799	5.93919	0.92954	0.326591	7.11147	0.402711	182.036	6.10832	8.24422	0.240308	0	0	0.373265	0.0196947
155.035	2489.04	55.3395	921.828	22.9588	37376.2	685.066	264033	6919.65	0.582436	0.0574419	210.228	4.04534	0.924661	0.242365	276.607	1.85955	1.12626	0.42723	5.80355	0.319707	182.994	3.47645	8.62472	0.0650247	0	0	0.32296	0.00980829
157.13	2569.46	5.99747	930.222	11.9521	38646.1	211.12	271106	1874.42	0.543992	0.0806621	202.957	2.89927	0.624939	0.175285	276.062	2.92749	1.85638	0.757031	6.26552	0.418152	185.47	1.10778	8.92778	0.121006	0	0	0.253825	0.00513067
159.225	2647.42	22.815	917.697	6.90092	39680.7	181.699	278943	2480.73	0.328888	0.0735602	201.845	1.35205	0.727418	0.169313	282.424	4.65732	2.21284	0.840702	6.67733	1.09875	189.019	2.53019	9.11424	0.14274	0	0	0.215474	0.0238046
161.32	2655.54	16.5154	899.844	11.0838	39642.8	298.718	279427	3262.22	0.125444	0.0186713	198.733	1.60497	0.749911	0.0920617	271.171	4.89291	1.35893	0.451881	6.76911	0.753979	191.031	2.77384	8.99007	0.105134	0	0	0.22078	0.0349952
163.415	2620.26	22.1935	914.98	12.217	39748.7	389.501	279308	3142.91	0.160457	0.0383752	201.328	2.38775	0.641399	0.0473952	267.556	6.0329	0.348396	0.116068	7.54787	0.156351	193.718	2.74928	8.63629	0.190289	0	0	0.224511	0.0254325
165.51	2675.12	35.027	991.224	11.4049	40725.1	347.01	285876	2471.23	0.322567	0.0595774	211.493	4.10502	0.775064	0.0921145	291.631	2.99905	0.0303836	0.00884092	9.28794	0.443312	197.846	4.09145	8.52219	0.395726	0	0	0.213971	0.00715441
167.605	2780.97	43.5524	1058.28	6.34931	41834.7	271.118	293909	828.851	0.380813	0.0407318	215.178	5.90093	0.826487	0.108878	314.028	8.25859	0.00222299	0.0010371	10.6584	0.825217	205.549	3.85984	9.05154	0.494084	0	0	0.212076	0.00662192
169.7	2816.16	18.4392	1082.53	6.34148	42715.1	197.615	299060	714.693	0.270789	0.050672	213.325	4.24553	0.866245	0.136444	334.658	7.94433	0.00108361	0.000865995	9.58606	1.07743	213.662	2.4845	9.68447	0.401113	0	0	0.262916	0.0294449
171.796	2812.38	15.1985	1122.3	19.2945	43412.1	299.213	301053	1410.46	0.242873	0.087798	209.58	3.93658	1.07686	0.143187	351.739	4.09233	0.00670374	0.0046158	6.70412	0.745196	216.455	3.39669	10.2417	0.254069	0	0	0.433461	0.0552429
173.891	2856.17	13.8411	1149.48	14.9056	43920.4	275.358	303966	2585.1	0.215356	0.0781303	203.004	1.71768	1.33566	0.227266	360.881	4.37317	0.0621849	0.0396429	6.31545	0.580002	216.628	3.81566	10.6768	0.264966	0	0	0.593714	0.0488423
175.986	2902.26	18.7767	1138.5	14.9471	44012.1	322.161	304905	3490.88	0.308523	0.0654588	192.746	2.42151	1.23343	0.176558	365.046	3.53032	0.170367	0.102298	7.65794	0.564546	213.956	3.98338	10.6447	0.412484	0	0	0.647412	0.0208998
178.081	2885.9	37.6705	1118.17	17.6666	43734.3	463.506	301727	4648.5	0.52501	0.132153	191.379	2.38786	0.709541	0.153296	360.994	2.86289	0.191628	0.111937	9.7884	1.0118	214.68	3.27487	10.6259	0.354218	0	0	0.587414	0.00753554
180.176	2871.73	21.728	1092.73	13.0436	43920.9	225.166	301430	1973.75	0.592621	0.153304	199.065	5.15029	0.266581	0.0971225	359.504	1.92425	0.350129	0.148512	10.366	1.99152	219.127	1.03939	10.5755	0.165324	0	0	0.537876	0.0205443
182.271	2851.17	15.8991	1062.92	16.1455	44004.2	164.309	299019	977.2	0.503226	0.103736	206.649	4.73032	0.169	0.0852145	350.93	2.87735	0.866658	0.327207	8.51236	1.10802	220.472	0.978504	9.60409	0.134863	0	0	0.480331	0.0282194
184.366	2813.14	18.2257	1039.76	15.7176	43499.7	313.101	292883	1284.03	0.569879	0.117496	207.669	2.16899	0.221546	0.0590326	329.269	3.2098	1.14657	0.353744	8.67831	0.232881	215.857	2.95379	8.60437	0.255906	0	0	0.375274	0.0206364
186.461	2789.13	12.1165	1011.33	18.1117	42469.9	398.169	285521	2720.76	0.688318	0.184663	205.042	2.39354	0.39227	0.141137	303.444	5.51313	1.37828	0.281589	9.71493	0.477844	207.683	3.55454	8.59039	0.102553	0	0	0.284832	0.00975076
188.556	2817.55	7.61825	977.266	19.3479	41772.3	409.323	281121	2422.28	0.669311	0.230605	206.358	0.745838	0.41206	0.126489	283.588	7.77672	1.97956	0.21017	11.0887	0.810445	202.868	3.11061	8.56519	0.358796	0	0	0.252311	0.00860256
190.651	2865.9	8.95231	939.724	19.0323	41481.1	313.565	280162	1094.77	0.6491	0.207361	203.152	1.20379	0.341949	0.0750212	271.536	7.60892	1.89773	0.331573	11.2383	1.25303	199.587	2.88274	8.11324	0.214418	0	0	0.24173	0.00619209
192.746	2882.11	28.8511	939.935	19.1714	41982.4	492.742	287290	2815.44	0.739879	0.202969	199.159	1.81553	0.526293	0.0372702	277.575	5.47189	0.71451	0.248207	10.6215	0.720643	198.708	3.46209	8.25489	0.0981893	0	0	0.217381	0.00648565
194.841	2862.13	16.1152	940.51	13.1069	42160.3	304.554	294375	1179.24	0.980692	0.263906	206.53	1.86004	0.869521	0.091814	284.937	3.11084	0.329102	0.0749801	9.12589	0.291957	199.739	1.89308	8.40102	0.195615	0	0	0.222808	0.023054
196.936	2796.63	33.1562	955.261	12.1206	41517.7	436.114	294461	3231.95	1.00706	0.217637	214.468	2.5087	0.975669	0.16589	277.894	6.53744	1.00776	0.198887	7.08672	0.374476	196.662	2.14967	7.70195	0.20322	0	0	0.241081	0.0309232
199.031	2783.81	60.8935	992.655	21.6137	41792.6	767.631	295899	5204.76	0.688113	0.121546	222.571	2.44135	0.902849	0.118561	274.471	4.62699	1.5433	0.457445	6.14267	0.376126	200.733	3.88218	7.43557	0.475279	0	0	0.202931	0.0123445
201.126	2811.52	63.075	996.959	17.7267	42344.6	733.223	297611	4940.51	0.517178	0.164985	224.844	1.2538	0.951091	0.133729	293.83	7.37351	1.17454	0.278207	4.79639	0.483953	205.979	2.99923	8.13208	0.487508	0	0	0.190628	0.0142207
203.222	2823.82	34.1208	1007.18	18.0487	42865.9	616.085	299759	4657.48	0.758435	0.324634	219.373	3.86926	1.1418	0.350005	312.963	10.5339	1.64233	0.463227	4.58709	0.250128	206.799	2.63097	8.58447	0.35166	0	0	0.243294	0.0163499
205.317	2811	11.0467	1014.62	12.6564	43456.1	320.305	302940	3550.06	0.825299	0.219139	210.977	1.39616	1.22528	0.535539	320.106	5.38538	2.26853	0.831143	6.21484	0.373926	209.69	2.2033	8.4036	0.162364	0	0	0.304669	0.0120134
207.412	2827.58	9.3349	1022.4	16.8912	44192.3	232.194	306691	2357.58	0.729334	0.129685	207.788	1.33355	0.703754	0.28625	328.15	9.49504	1.9476	0.453127	6.61583	0.319705	213.656	1.57448	8.72169	0.160357	0	0	0.395227	0.0163764
209.507	2888.42	18.5704	1041.62	18.6998	44499.8	368.245	309530	3724.54	0.568052	0.120632	205.719	3.89462	0.465724	0.144039	311.605	12.4766	2.40363	0.888151	5.84128	0.594719	215.593	1.61708	9.37092	0.315885	0	0	0.42372	0.0169245
211.602	2879.3	5.85097	1049.42	16.3965	43675.3	552.3	306592	5056.25	0.483695	0.0818407	208.526	5.11253	0.917296	0.165736	281.218	8.21899	2.87495	0.782977	7.09461	0.522208	212.181	3.62136	9.45039	0.42133	0	0	0.328878	0.0179034
213.697	2779.27	14.2954	1064.84	15.9899	42405.2	404.904	300110	3659.25	0.541055	0.0575877	210.966	4.40893	1.00859	0.108404	268.614	4.20359	2.48304	0.318498	8.75025	0.506543	206.855	2.95428	8.97386	0.408412	0	0	0.259675	0.00936169
215.792	2677.82	24.7086	1048.91	13.9969	41016.4	211.892	291552	3352.49	0.571032	0.0568752	212.571	2.1684	0.567535	0.0914167	257.755	7.13472	1.30795	0.179288	8.28027	0.519027	201.93	2.7617	8.29479	0.537167	0	0	0.220366	0.0256514
217.887	2623.15	32.759	1000.08	17.3554	39982.2	534.438	282496	4783.7	0.494077	0.0518118	209.755	5.79942	0.517148	0.179993	231.229	11.3732	0.64785	0.209691	7.74777	0.394473	196.215	3.13003	7.71075	0.661224	0	0	0.197961	0.0150773
219.982	2640.32	23.9573	981.228	12.5099	39874.9	489.006	279927	3282.57	0.488031	0.0753182	210.135	5.02467	0.739931	0.134265	208.419	9.20837	0.99687	0.402016	8.47363	0.556473	194.703	0.762603	7.71951	0.455978	0	0	0.204172	0.00919842
222.077	2651.21	26.6089	975.007	7.24082	40149.6	398.371	280606	1744.77	0.414058	0.0701684	217.781	1.51977	0.796153	0.128605	212.209	3.87366	1.82426	0.133298	9.32229	0.817806	195.287	1.49972	7.70608	0.332258	0	0	0.186511	0.00983406
224.172	2672.09	32.4077	957.699	6.45711	40316.9	371.491	282611	713.457	0.499441	0.0831832	219.156	2.1359	0.518665	0.12635	227.283	4.35553	3.40526	0.517707	10.0357	1.45094	193.547	3.30151	7.34428	0.343154	0	0	0.169763	0.0179689
226.267	2694.52	14.4321	930.896	8.70866	39906.1	309.786	281644	657.726	0.682563	0.0714814	211.168	1.78932	0.616629	0.219158	226.761	4.91218	3.17443	0.489498	9.4801	0.980923	187.727	3.02906	7.11343	0.369402	0	0	0.203244	0.0170792
228.362	2724.63	21.6389	907.697	9.73326	39325.8	304.359	278881	2236.34	0.738585	0.0734946	205.392	3.4372	0.883683	0.0985158	207.56	3.47652	1.36294	0.255193	8.69741	0.686123	183.777	0.954379	6.80737	0.471472	0	0	0.229457	0.0245893
230.457	2799.07	57.545	917.019	25.8272	39583.1	741.243	281307	5736.07	0.524755	0.120332	205.041	5.07128	1.06175	0.0786619	198.288	3.87026	0.534045	0.110586	6.55053	0.362205	187.564	3.38617	6.60833	0.29566	0	0	0.1873	0.0241145
232.552	2762.64	75.4566	949.881	38.2522	39728.3	839.94	282469	6153.31	0.213525	0.0697147	215.121	4.33688	1.35698	0.140525	203.69	2.27607	1.05343	0.337801	6.39141	0.590529	191.393	4.39728	6.97211	0.237218	0	0	0.165498	0.00847852
234.648	2704.43	41.0357	974.309	29.3137	40469.1	589.366	282824	3410.82	0.0785004	0.0368992	228.562	1.88765	1.61437	0.251354	207.399	4.85882	2.00825	0.431397	8.30588	1.3836	193.555	2.66669	7.48856	0.179575	0	0	0.17959	0.0133762
236.743	2653.53	37.5097	982.886	12.4428	41090.7	228.48	280582	2405	0.0417564	0.0284912	232.013	2.92457	1.3553	0.155347	214.605	7.05675	2.29466	0.651214	7.14351	0.894552	196.126	1.04675	7.92492	0.0812009	0	0	0.155415	0.0162353
238.838	2630.03	35.7472	1006.9	12.5903	41403.3	145.178	281185	1092.49	0.0317622	0.0103522	223.541	1.9349	1.2445	0.0760416	233.386	11.047	1.44602	0.425284	5.74271	0.459672	202.157	1.53044	8.47545	0.123932	0	0	0.157167	0.018309
240.933	2654.71	16.2407	1041.2	21.3904	42424	799.347	287571	4330.23	0.069188	0.0420114	213.216	2.02478	0.908757	0.0886747	255.821	13.3762	1.05188	0.211224	5.10013	0.274284	213.286	5.79057	9.15625	0.416956	0	0	0.228527	0.0132432
243.028	2694.8	31.808	1064.29	21.1047	43267.9	825.075	293512	5365	0.0967826	0.0526338	211.817	2.98943	0.602947	0.100306	273.769	13.3675	0.90776	0.20191	5.07661	0.250334	219.511	6.33038	9.99307	0.528549	0	0	0.359144	0.0326544
245.123	2696.04	44.6529	1051.25	14.8716	42443.6	554.775	292101	4155.74	0.164345	0.0405287	213.292	1.55113	0.945063	0.213778	288.912	8.47079	0.508506	0.0629318	5.91652	0.577682	213.563	4.11949	9.86398	0.369002	0	0	0.444304	0.0421938
247.218	2683.58	30.6921	1010.67	5.55897	41548.9	448.544	288737	3044.82	0.446245	0.0445031	208.036	1.65701	1.45034	0.50053	296.761	6.13695	1.1066	0.121642	5.42328	0.649347	206.404	3.26246	9.23572	0.291387	0	0	0.38593	0.0384397
249.313	2669.87	22.2313	1013.5	12.6601	41638.4	485.44	290709	2600.5	0.77951	0.0221797	207.608	4.01779	1.13069	0.280426	302.99	4.34149	2.39497	0.594385	4.8338	0.317752	208.322	3.77987	9.15108	0.198611	0	0	0.333102	0.0245961
251.408	2628.22	10.0576	1026	11.5697	41264	562.071	290116	2400.08	0.816549	0.0349443	214.919	5.07431	0.914058	0.202517	309.659	8.33843	1.82335	0.62202	6.49945	0.232583	211.237	3.30819	9.39125	0.214628	0	0	0.358413	0.0154902
253.503	2620.61	24.667	1009.34	11.8328	40967	782.695	288359	3236.06	0.723851	0.0925693	218.776	4.19357	1.09721	0.424576	315.116	9.23707	1.01572	0.223377	8.43583	0.514363	209.918	3.17074	9.31866	0.190512	0	0	0.395966	0.0262076
255.598	2632.93	26.8976	983.871	9.72371	40640.3	647.96	285914	3151.04	0.578171	0.122227	212.638	2.09118	1.1117	0.36991	294.252	4.1999	2.13023	0.917344	7.89762	0.605707	207.985	3.92513	8.96641	0.21652	0	0	0.37693	0.016527
257.693	2656.69	17.334	968.54	10.2292	40176.3	405.947	281976	2329.47	0.378884	0.0936773	204.106	3.09535	1.12192	0.197994	266.551	4.33758	3.098	1.13528	4.87918	0.421171	211.363	3.68968	8.82983	0.253423	0	0	0.363833	0.034222
259.788	2656.16	3.85835	956.811	14.0988	40080.5	277.614	278900	1390.66	0.353424	0.0912531	201.996	3.06212	1.17596	0.125565	266.39	8.4283	2.84256	0.465252	2.8843	0.439693	209.609	2.04685	8.71714	0.298872	0	0	0.353496	0.0363742
261.883	2609.07	12.4424	955.211	19.8475	40415.8	373.592	277875	1974.42	0.305934	0.0393093	206.359	2.65554	0.967676	0.190896	275.985	8.61696	3.25565	0.333495	3.98894	0.64612	202.122	1.63827	8.83539	0.348126	0	0	0.309144	0.0218548
263.978	2583.05	23.6631	992.056	14.0156	40729.5	540.514	278722	2964.72	0.248403	0.0697131	215.953	3.50221	0.533982	0.152547	266.265	9.50176	3.47657	0.478528	5.96592	0.740678	199.501	1.51381	9.09406	0.288895	0	0	0.322791	0.0182599
266.074	2642.33	34.9759	1029.79	6.34857	40994.1	516.605	281490	2072.18	0.281033	0.0425541	222.066	4.87152	0.238951	0.0430492	252.687	11.8931	2.78743	0.58295	5.0841	0.193366	202.24	2.05078	9.22358	0.130063	0	0	0.361249	0.0220407
268.169	2742.03	33.8157	1045.14	3.4502	41583.5	317.449	284964	921.712	0.50754	0.0706405	221.528	4.23761	0.34287	0.0578882	249.4	12.9403	1.75484	0.74553	4.09606	0.514792	205.307	1.53043	9.07066	0.0860033	0	0	0.327859	0.0309213
270.264	2813.13	23.812	1060.95	15.8806	41883.8	169.292	287893	778.747	0.669607	0.150914	221.669	2.44035	0.764511	0.0828929	252.916	14.181	1.191	0.73396	5.36192	0.511655	205.979	1.36466	8.86729	0.271189	0	0	0.277099	0.0229516
272.359	2827.8	18.4772	1092.48	28.1631	41962	225.943	290318	1169.2	0.612627	0.0540061	225.738	1.57994	1.09477	0.316983	264.982	12.8039	0.81463	0.349943	6.66243	0.0895903	206.531	1.93304	8.81576	0.287528	0	0	0.2701	0.00691979
274.454	2790.98	14.9857	1088.77	21.8085	42239.2	181.149	290374	2046.27	0.649661	0.0675677	229.617	3.16847	1.14498	0.242105	271.458	9.77358	0.790732	0.423064	7.69568	0.12665	206.072	1.89239	8.61529	0.206836	0	0	0.273955	0.00330738
276.549	2759.5	9.54233	1037.37	14.1266	42217	259.336	284960	2233.96	0.577	0.0579045	229.007	4.50161	1.21325	0.340315	272.154	12.7188	1.11111	0.493235	8.41722	0.157619	201.231	1.94806	8.23645	0.161564	0	0	0.274684	0.0127579
278.644	2718.89	18.6195	999.819	6.43609	41453.5	560.194	277696	2982.45	0.370852	0.0591595	221.295	3.10673	1.14337	0.376939	268.906	14.1585	1.28944	0.514759	8.15281	0.447074	194.897	2.13459	8.0789	0.110793	0	0	0.280597	0.0247492
280.739	2675.3	16.8345	1003	11.5501	40128.7	356.185	272728	2785.67	0.208473	0.0640025	211.665	1.26204	0.908045	0.253849	260.518	8.22652	0.950069	0.282456	6.20434	0.351655	191.483	1.70932	8.03159	0.0847175	0	0	0.275594	0.021448
282.834	2668.56	22.007	1010.87	14.5755	39770.7	211.669	275020	986.594	0.121453	0.0317741	208.504	1.21476	0.706336	0.136618	261.176	2.10685	1.44882	0.292746	6.03398	0.392368	193.361	1.39173	7.81972	0.174543	0	0	0.280324	0.0147952
284.929	2705.69	20.4588	1004.71	1.72295	40367.2	276.322	280938	2045.01	0.247606	0.0924798	208.713	2.4031	0.565172	0.165035	265.586	7.61958	2.43042	0.446889	7.47743	0.513663	197.34	2.13513	7.48586	0.198717	0	0	0.274991	0.0122355
287.024	2767.51	17.4253	1004.83	12.7821	40909.1	153.04	285668	990.331	0.720581	0.287434	209.806	3.08891	0.357785	0.0678602	273.832	5.54739	2.4011	0.168003	8.5227	0.457098	201.413	0.628359	7.39153	0.184789	0	0	0.267162	0.0156142
289.119	2795.5	31.7793	1028.74	12.9074	41449.2	275.113	291633	2306.62	0.996746	0.3338	217.138	3.571	0.529343	0.192214	285.051	1.19517	2.66393	0.387351	9.58195	0.330619	206.059	2.98482	7.89168	0.271091	0	0	0.276455	0.0141302
291.214	2790.69	30.1986	1050.61	8.12397	42142.2	395.522	296034	3129.9	0.701478	0.173306	220.359	2.17347	1.05644	0.419509	286.105	3.96052	2.67873	0.820562	8.849	0.66621	210.432	3.60177	8.4561	0.193948	0	0	0.281958	0.0151958
293.309	2813.79	12.8494	1055.37	4.76396	42830.1	335.24	298034	3847.61	0.254968	0.0422694	216.663	3.09932	1.12237	0.330784	275.094	3.8095	1.40368	0.412378	6.62006	0.790466	212.813	2.09175	8.50415	0.139889	0	0	0.291301	0.008328
295.404	2875.01	36.0467	1032.16	14.4943	43219.8	626.819	298744	6002.96	0.178824	0.0616771	216.719	4.56268	0.88789	0.122462	275.974	3.01642	1.39944	0.436227	5.89644	0.461598	210.885	2.37735	8.26662	0.274289	0	0	0.316463	0.0211403
297.5	2859.58	45.7603	973.334	23.7113	42333.6	894.216	291473	6342.1	0.449055	0.1612	217.491	2.58164	1.00999	0.139693	288.688	5.84626	2.18036	0.72922	6.80076	0.341964	198.981	3.88156	7.8604	0.465065	0	0	0.346188	0.024343
299.595	2791.99	31.0558	919.669	19.3066	40741.3	596.727	281755	3430.85	0.656937	0.189959	213.749	2.04848	1.25342	0.102493	280.72	8.477	1.57778	0.443125	7.02009	0.382481	185.215	3.19832	7.71771	0.374703	0	0	0.347896	0.00598416
301.69	2724.49	32.6642	901.032	19.0605	39369.9	216.502	275853	767.678	0.619883	0.117323	214.205	0.537318	1.06744	0.155679	243.627	4.91582	0.743606	0.228742	7.91402	0.628327	180.389	1.14777	7.97647	0.179898	0	0	0.303607	0.0269021
303.785	2700.58	36.9729	912.978	22.2425	38478.7	175.262	273013	1747.41	0.530006	0.0337898	211.52	3.72417	0.800714	0.206399	210.105	6.37206	1.35831	0.51022	8.5233	0.362718	178.29	2.04013	7.89335	0.0477947	0	0	0.242503	0.0194821
305.88	2744.89	24.7939	913.739	19.7571	38672.2	106.215	274981	598.177	0.746398	0.151557	207.146	3.33483	0.545715	0.0841044	205.785	5.73605	3.20104	0.505779	6.51335	0.264588	178.177	0.988818	7.70853	0.0474578	0	0	0.204991	0.0118245
307.975	2799.55	43.5393	897.33	13.8863	39031.9	348.969	275387	2417.31	1.13114	0.259931	202.009	1.42008	0.518994	0.0895612	211.531	4.00035	4.05031	0.581678	3.78325	0.398207	177.807	1.90992	7.55237	0.0711943	0	0	0.198282	0.0118386
310.07	2764.86	58.3881	899.993	6.04622	38926.8	461.007	271867	3262.31	1.02082	0.247671	196.937	3.92511	1.11832	0.274282	219.63	12.6174	2.89651	0.808167	3.50355	0.72508	175.875	2.72634	7.41617	0.165692	0	0	0.244647	0.0170303
312.165	2671.42	31.5963	910.935	5.23435	38349.9	238.63	266236	1240.08	0.726963	0.148519	199.884	2.04464	2.55505	0.553372	216.695	14.1965	1.53398	0.819291	5.90685	1.07832	173.471	1.95708	7.30448	0.187712	0	0	0.28395	0.019411
314.26	2686.14	47.1517	949.414	15.6123	38794	202.708	268566	3194.2	0.722516	0.177195	213.931	2.88911	4.37277	1.27605	203.765	7.65768	0.622002	0.362121	7.71512	0.89873	178.428	1.13099	7.59979	0.244874	0	0	0.292931	0.0097238
316.355	2755.32	67.217	1011.4	20.3805	40307.3	435.682	277332	5253.47	0.82218	0.244789	224.785	2.24016	5.42357	1.89046	199.826	4.38503	0.642058	0.108079	7.15715	0.792791	188.906	3.55425	8.15661	0.359879	0	0	0.279003	0.00422184
318.45	2619.99	84.1397	978.009	9.66418	39107.1	774.141	269198	5995.87	0.661253	0.181482	222.753	2.14814	3.99535	1.31773	188.65	5.3688	2.12663	0.378154	6.65518	0.772531	184.453	3.26458	8.14216	0.259557	0	0	0.224085	0.0100317
320.545	2503.21	76.6539	908.283	15.2355	37142.9	755.775	255590	5001.59	0.353188	0.109423	215.839	2.87074	2.73144	1.04338	179.962	4.91028	3.17907	0.921473	7.1931	0.977109	173.4	3.44661	8.05696	0.141683	0	0	0.169684	0.0159488
322.64	2521.3	54.115	899.47	20.6734	36657.2	483.408	251289	3089.84	0.153158	0.0719815	209.251	2.937	2.86202	1.32778	179.05	7.60887	1.81008	0.611689	6.90569	1.03574	168.646	3.99061	7.88854	0.081725	0	0	0.186812	0.0155496
324.735	2540.88	41.8869	913.47	15.8622	36839.4	397.507	254427	1736.87	0.11943	0.038218	209.091	1.69611	2.85143	1.07994	182.311	6.10746	0.877971	0.430169	6.35656	0.955402	165.256	2.30561	7.46788	0.18849	0	0	0.222039	0.00863352
326.831	2588.58	38.1826	888.529	8.90967	37595.5	335.531	262355	1242.4	0.17826	0.0623752	214.899	2.22019	2.26711	0.564248	186.537	3.96927	0.641174	0.207401	6.986	1.08669	165.288	0.968336	7.28842	0.121364	0	0	0.254678	0.0118782
328.926	2663.34	21.9475	873.522	17.6505	38330.5	329.238	268977	1470.26	0.247064	0.0851234	213.302	2.79333	1.98066	0.470358	180.519	1.87778	0.804575	0.132581	7.99573	1.12887	168.733	0.87003	7.45562	0.0793297	0	0	0.253213	0.00872673
331.021	2686.33	19.5813	902.576	33.8372	38356.5	393.514	269241	3539.49	0.426877	0.175555	204.124	5.86895	1.33247	0.339297	179.176	5.79529	0.70844	0.149857	7.7849	0.784908	168.663	1.92053	7.52637	0.0615478	0	0	0.213896	0.00958425
333.116	2677.4	63.127	918.578	37.7123	38246.5	627.41	270881	6666.59	0.445164	0.147505	200.924	7.38958	0.950921	0.27927	188.05	4.2091	0.226346	0.0684751	6.33371	0.669593	167.816	4.40274	7.32819	0.132315	0	0	0.236116	0.0217828
335.211	2641.98	59.8201	898.07	28.7185	38206.2	778.878	273756	7104.67	0.320121	0.0922826	204.998	5.95626	0.811143	0.2757	189.325	5.03968	0.0574392	0.02456	5.3944	1.03298	167.168	5.36583	6.94381	0.178893	0	0	0.253177	0.0297783
337.306	2543.39	46.361	848.007	26.3552	37387.4	789.794	267284	6178.56	0.319462	0.0881206	211.886	3.3542	0.595906	0.147809	179.025	6.30435	0.182973	0.139934	5.52701	0.658583	164.468	4.05415	6.25263	0.0980036	0	0	0.231331	0.0272735
339.401	2522.81	45.7257	844.256	34.5396	36967.9	638.635	265096	5844.71	0.405732	0.123698	221.88	4.26172	0.411949	0.0352147	167.261	7.29327	0.617848	0.386243	6.09191	0.329281	164.309	2.9356	5.95133	0.145252	0	0	0.20321	0.0143336
341.496	2517.95	31.9333	871.654	33.9993	36116.5	462.23	261914	4997.73	0.486099	0.083462	228.272	4.77707	0.451483	0.133486	155.964	5.47141	1.47137	0.717542	7.08449	0.648792	159.939	2.48651	6.33341	0.156105	0	0	0.192944	0.0170507
343.591	2431.59	40.2413	878.353	36.2584	34894.2	724.491	252808	6452.72	0.800286	0.274529	223.463	3.60061	0.566034	0.274018	152.636	5.49931	2.44707	0.702388	8.04152	0.273175	155.804	3.81109	6.6831	0.208129	0	0	0.189726	0.0150147
345.686	2367.32	70.2901	876.727	41.9987	34783.2	1182.4	249043	9694.75	0.934054	0.23033	216.944	4.04113	0.449254	0.153727	157.476	4.66649	3.29386	0.506523	9.08075	0.719216	160.542	6.54868	6.6118	0.278235	0	0	0.19114	0.0147037
347.781	2411.34	87.8039	909.129	47.5923	36073.4	1410.65	256538	11637.9	0.829026	0.0961524	219.005	3.78059	0.592265	0.145067	167.123	5.21095	3.80496	1.19287	10.1658	0.867379	171.859	7.45236	7.05877	0.335694	0	0	0.2142	0.0181717
349.876	2447.8	92.3446	960.927	58.3409	37514.7	1581.47	263710	11735.2	0.687804	0.0778534	217.531	1.94825	0.890914	0.166151	184.827	8.74517	3.47814	1.24075	10.5402	1.6145	181.103	7.59853	7.99423	0.447984	0	0	0.228094	0.0214274
351.971	2425.16	93.9399	1005.28	60.9274	38192.9	1598.55	265233	10147.3	0.726441	0.0872053	215.218	2.22097	1.31338	0.19039	224.414	10.6445	3.08492	1.19453	8.60353	1.92966	186.454	5.81413	9.39904	0.621794	0	0	0.213522	0.0178858
354.066	2326.71	85.7923	1019.83	41.9976	37866.3	1194.33	261688	6806.81	0.728956	0.067974	215.92	2.19813	1.67928	0.397333	261.922	5.32633	2.36471	1.03226	7.51745	1.60709	185.484	3.18612	9.99614	0.557446	0	0	0.212723	0.015771
356.161	2339.26	52.3221	1047.07	24.4545	38140.2	703.518	260955	3584.54	0.602038	0.086666	214.841	1.35032	1.49886	0.378303	285.648	1.72835	1.61574	0.809437	7.01114	1.31224	184.39	1.48258	9.25647	0.42327	0	0	0.236783	0.0307844
358.257	2435.98	28.6679	1096.82	21.1152	39540	624.095	266198	4334.54	0.714176	0.220136	219.085	6.02476	1.30095	0.300455	298.87	4.6244	0.696122	0.385391	5.84158	0.969866	189.678	2.21179	8.48411	0.348927	0	0	0.29514	0.0291376
360.352	2544.29	62.1206	1125.33	21.0685	41190.1	809.338	278584	6487.21	0.952477	0.320141	227.709	7.32022	1.19602	0.238904	294.247	4.5364	0.248766	0.111322	5.93746	0.704567	199.054	4.35232	8.76951	0.147642	0	0	0.393567	0.0355982
362.447	2626.5	79.5902	1156.2	17.343	42653.2	985.816	289603	6200.87	0.893289	0.277155	236.781	4.71403	1.20139	0.300469	283.463	2.44537	0.237303	0.178682	7.24763	0.533702	206.522	2.98821	9.26196	0.0759278	0	0	0.416409	0.0395585
364.542	2670.71	68.5456	1174.78	19.0983	43518.8	896.266	292537	5202.02	0.689192	0.172039	241.395	2.68241	1.38085	0.271959	278.5	2.48732	0.131716	0.0747035	8.15036	0.301889	208.709	1.6065	9.35866	0.254183	0	0	0.383765	0.0312949
366.637	2663.94	60.6116	1141.11	41.1021	43017.3	750.537	287430	5188.4	0.704693	0.177808	237.151	0.497965	1.74892	0.257127	263.141	6.30265	0.0603329	0.0314747	7.50356	0.735374	205.246	3.33762	8.82616	0.286684	0	0	0.337444	0.0241975
368.732	2625.95	60.5209	1071.17	45.2419	41743.7	743.555	280545	5555.63	0.991129	0.134399	227.489	2.65579	1.90981	0.174645	243.832	6.67711	0.03468	0.0272445	6.12518	0.352489	196.512	3.51486	8.15362	0.217678	0	0	0.292788	0.0229656
370.827	2659.7	56.8055	1020.1	37.3883	40976.9	658.943	279597	5000.95	1.02476	0.151653	223.429	3.12662	1.55614	0.138698	231.585	6.17044	0.087175	0.0452224	5.53107	0.529619	191.307	2.37557	8.35828	0.216656	0	0	0.28455	0.023526
372.922	2716.37	42.4584	994.813	18.6371	40564.7	631.938	281598	4204.98	0.788973	0.0832269	222.425	2.02875	1.30976	0.129287	222.73	4.80483	0.434339	0.156358	5.94246	0.875738	188.303	2.76129	8.68157	0.256027	0	0	0.3009	0.0158432
375.017	2747.79	40.7725	966.177	14.2962	40659.9	765.488	282012	4928.33	0.990631	0.246615	227.583	2.42853	1.04956	0.147571	228.498	1.9989	1.09536	0.302032	7.1222	0.830342	186.918	3.8325	8.3341	0.140476	0	0	0.275754	0.0166095
377.112	2763.07	50.9654	986.33	17.9695	41466.7	773.79	284349	5798.21	0.966754	0.244874	237.957	1.71582	0.542585	0.072958	239.38	2.22726	1.28797	0.470084	7.85309	0.626347	189.805	3.6628	7.57179	0.184126	0	0	0.244222	0.00485569
379.207	2784.81	46.8645	1073.87	22.2099	43028.6	608.365	294026	5479.7	0.584883	0.0899036	237.757	0.945005	0.682714	0.128317	252.627	4.29042	0.645178	0.261795	7.12501	0.668024	197.381	2.04945	7.85229	0.32905	0	0	0.268323	0.0148034
381.302	2809.21	18.0925	1150.57	23.3684	44355.9	256.012	302186	2657.71	0.567895	0.123379	233.917	1.43184	1.22652	0.212321	257.511	7.65313	0.317921	0.187497	4.94617	0.674778	205.497	1.39347	9.06428	0.380274	0	0	0.279174	0.00790139
383.397	2863.03	3.76919	1141.98	13.7856	43935.2	264.095	300285	1291.03	0.623331	0.150019	229.155	1.3981	1.03542	0.150426	239.563	10.2989	0.394047	0.222117	4.47347	0.665909	203.122	1.33048	9.06273	0.45662	0	0	0.235526	0.0170834
385.492	2935.73	19.5747	1073.5	6.46115	42250.4	251.248	294729	2245.33	0.646381	0.201534	220.234	1.05083	0.387153	0.0434183	212.363	9.81047	0.436801	0.215429	6.03674	0.940363	194.648	0.459615	7.99759	0.358702	0	0	0.185706	0.0234585
387.587	2962.13	27.9232	1035.35	7.08771	41505.4	169.547	293534	3279.68	0.584545	0.217492	214.488	1.30684	0.147941	0.0816669	200.295	6.34718	0.577419	0.115894	7.44627	1.24105	192.955	1.4831	7.55461	0.161436	0	0	0.174607	0.0201923
389.683	2915.61	29.9066	1040.06	6.70789	41727	175.237	294424	3565.34	0.51822	0.194281	218.481	1.45955	0.366577	0.215095	200.554	2.85733	1.07345	0.343239	7.07185	0.983189	198.233	1.85164	7.92207	0.135468	0	0	0.203535	0.0151333
391.778	2856.57	32.9045	1068.8	21.2239	42001	111.48	292175	2429.2	0.442663	0.133247	228.983	1.04153	1.07794	0.317149	202.517	3.91602	1.43207	0.392173	5.6783	0.613761	201.45	1.9596	8.32805	0.0480268	0	0	0.199632	0.00421394
393.873	2834.26	29.9504	1115.36	17.6994	42433.3	132.681	290350	978.092	0.489395	0.0770982	236.918	5.18036	2.00494	0.149825	196.7	1.46096	1.48578	0.458728	5.51974	0.415654	206.517	0.978147	8.5798	0.237034	0	0	0.175539	0.0213083
395.968	2849.68	8.10028	1130.76	19.8282	42915.4	268.095	292503	1420.74	0.565736	0.0892869	237.49	6.61238	2.24028	0.177672	192.83	5.34108	1.32039	0.465166	7.25127	0.837898	208.897	2.55204	8.67545	0.252253	0	0	0.164453	0.0261337
